# Supplementary material for: Biomaterials direct functional B cell response in a material-specific manner
Source: Sci Adv. 2021 Dec 1;7(49):eabj5830. doi: 10.1126/sciadv.abj5830 (PMC8635437; doi:10.1126/sciadv.abj5830)
Supplement: Supplementary file 2 — Data file S1 [file sciadv.abj5830_data_file_s1.zip]

Archive with 1 entries (1 files):
- sciadv.abj5830_data_file_s1.xlsx
