# Supplementary material for: Biomaterials direct functional B cell response in a material-specific manner
Source: Sci Adv. 2021 Dec 1;7(49):eabj5830. doi: 10.1126/sciadv.abj5830 (PMC8635437; doi:10.1126/sciadv.abj5830)
Supplement: Supplementary file 2 — Data file S1 [file sciadv.abj5830_data_file_s1.zip › sciadv.abj5830_data_file_s1.xlsx]

## Sheet: SALINE to NT
Gene Name	Log2 fold change	std error	Lower confidence limit	Upper confidence limit	P-value	BY.p.value	Gene.sets	probe.ID
Nlrc5-mRNA	2.2	0.597	1.03	3.37	0.0211	1	Innate, Interferon, MHC	NM_001033207.3:6665
Tlr3-mRNA	2.86	0.787	1.32	4.41	0.022	1	CD molecules, Chemokines & Receptors, Inflammation, Innate, Interleukins, Pathogen Response, TLR, Transporter Functions	NM_126166.2:1165
H2-DMb1-mRNA	1.62	0.46	0.72	2.52	0.0243	1	Antigen Processing, MHC	NM_010387.2:1089
H2-M3-mRNA	1.33	0.416	0.514	2.15	0.0331	1	Antigen Processing, MHC, NK Cell Functions, T-Cell Functions	NM_013819.2:1180
C2-mRNA	4.84	1.52	1.86	7.82	0.0333	1	Complement Pathway, Innate	NM_013484.2:2359
Blk-mRNA	1.42	0.448	0.537	2.29	0.0343	1	B-Cell Functions	NM_007549.2:2198
Ifit3-mRNA	2.53	0.821	0.922	4.14	0.0368	1	Interferon	NM_010501.1:1290
Cxcr6-mRNA	2.21	0.729	0.777	3.64	0.039	1	CD molecules, Chemokines & Receptors, Innate	NM_030712.4:650
H2-Ob-mRNA	1.27	0.44	0.404	2.13	0.0451	1	Antigen Processing, MHC	NM_010389.3:1606
Mx2-mRNA	4.08	1.43	1.28	6.88	0.0461	1	Innate	NM_013606.1:2095
Cd1d1-mRNA	2.18	0.778	0.656	3.71	0.0487	1	Antigen Processing, CD molecules, Innate, Interleukins, Macrophage Functions, MHC, T-Cell Functions	NM_007639.3:1340
Sigirr-mRNA	1.02	0.369	0.3	1.75	0.0501	1	Chemokines & Receptors, Cytokines & Receptors, Innate	NM_023059.3:800
Map3k7-mRNA	1.29	0.47	0.368	2.21	0.0518	1	Apoptosis, Innate, T-Cell Functions, TLR	NM_009316.1:822
Tlr1-mRNA	1.34	0.492	0.371	2.3	0.0533	1	CD molecules, Inflammation, Innate, Interleukins, Macrophage Functions, TLR	NM_030682.1:805
Thbd-mRNA	4.73	1.75	1.3	8.15	0.0537	1	CD molecules	NM_009378.3:2845
Sbno2-mRNA	1.24	0.461	0.338	2.14	0.0545	1	Inflammation, Macrophage Functions	NM_183426.1:2656
Serping1-mRNA	4.7	1.76	1.25	8.15	0.0556	1	Complement Pathway, Innate	NM_009776.3:1480
Irak1-mRNA	1.63	0.615	0.427	2.84	0.0568	1	Cytokines & Receptors, Innate, Pathogen Response, TLR	NM_008363.2:951
Fcgr2b-mRNA	1.28	0.481	0.332	2.22	0.0569	1	Antigen Processing, B-Cell Functions, CD molecules, Inflammation, Interleukins, MHC, Transporter Functions	NM_001077189.1:1225
Cd3eap-mRNA	3.07	1.16	0.788	5.35	0.0578	1	CD molecules	NM_145822.2:1858
Slamf6-mRNA	1.3	0.495	0.332	2.27	0.0582	1	CD molecules	NM_030710.2:805
Pik3cd-mRNA	1.14	0.44	0.281	2.01	0.0601	1	Inflammation, Innate	XM_003945690.1:4648
Hras-mRNA	3.72	1.44	0.887	6.55	0.0617	1	Senescence	NM_008284.2:1890
Colec12-mRNA	3.94	1.56	0.888	6.99	0.0646	1	Innate, Transporter Functions	NM_130449.2:736
Tigit-mRNA	3.97	1.59	0.852	7.09	0.0671	1	Interleukins, T-Cell Functions	NM_001146325.1:730
Cd86-mRNA	1.48	0.605	0.294	2.66	0.0708	1	Adaptive, B-Cell Functions, CD molecules, Dendritic Cell Functions, T-Cell Functions, TLR	NM_019388.3:251
Lta-mRNA	1.05	0.429	0.208	1.89	0.0708	1	Adaptive, Cytokines & Receptors, Humoral, Inflammation, Pathogen Response, TNF Superfamily	NM_010735.1:1115
Tnfrsf13c-mRNA	-1.8	0.737	-3.25	-0.357	0.0709	1	B-Cell Functions, CD molecules, T-Cell Functions, TNF Superfamily	NM_028075.2:1170
Rrad-mRNA	2.19	0.898	0.432	3.95	0.0711	1	Basic Cell Functions	NM_019662.2:1439
Ciita-mRNA	1.26	0.52	0.243	2.28	0.0722	1	Interferon, MHC	NM_007575.2:1358
Gtf3c1-mRNA	1.26	0.531	0.222	2.3	0.0761	1		NM_207239.1:4586
Cd244-mRNA	3.66	1.56	0.602	6.72	0.0789	1	CD molecules, NK Cell Functions	NM_018729.2:262
Irf3-mRNA	1.19	0.508	0.192	2.18	0.0795	1	Adaptive, Cytokines & Receptors, Innate, Pathogen Response, Senescence, TLR	NM_016849.4:526
Tcf7-mRNA	3.29	1.41	0.525	6.05	0.08	1	Apoptosis, Interleukins, T-Cell Functions	NM_009331.3:1810
Cd274-mRNA	1.21	0.519	0.189	2.22	0.0807	1	CD molecules, T-Cell Functions	NM_021893.2:515
Pla2g6-mRNA	2.58	1.14	0.345	4.82	0.0865	1	Basic Cell Functions	NM_001199023.1:768
Casp1-mRNA	1.23	0.546	0.162	2.3	0.0871	1	Cytokines & Receptors, Innate, Interleukins, Microglial Functions	NM_009807.2:259
C5ar1-mRNA	3.81	1.69	0.499	7.12	0.0871	1	Chemokines & Receptors, Complement Pathway, Humoral	NM_007577.3:595
Lrrn3-mRNA	3.58	1.6	0.458	6.71	0.0879	1	CD molecules	NM_010733.2:1765
Isg20-mRNA	1.6	0.717	0.19	3	0.0901	1	Basic Cell Functions, Innate	NM_020583.5:552
Btk-mRNA	0.849	0.384	0.0962	1.6	0.0916	1	Apoptosis, Innate	NM_013482.2:2255
Elk1-mRNA	2.95	1.34	0.322	5.57	0.0926	1	Innate	NM_007922.4:3070
Traf6-mRNA	-1.46	0.663	-2.76	-0.158	0.0929	1	Cytokines & Receptors, Innate, Interleukins, T-Cell Functions, TLR	NM_009424.2:980
Cd81-mRNA	-1.24	0.565	-2.35	-0.13	0.0937	1	B-Cell Functions, CD molecules	NM_133655.2:575
Cd1d2-mRNA	3.91	1.79	0.393	7.42	0.0948	1	Antigen Processing, CD molecules, Innate, Interleukins, T-Cell Functions	NM_007640.2:438
Akt3-mRNA	1.31	0.601	0.131	2.49	0.0949	1	Cancer Progression, Transporter Functions	NM_011785.3:2494
Bmi1-mRNA	1.56	0.719	0.152	2.97	0.0956	1	B-Cell Functions, Humoral, Senescence	NM_007552.4:3354
Casp8-mRNA	0.958	0.443	0.0899	1.83	0.0966	1	Apoptosis, Cancer Progression, Innate, Macrophage Functions	NM_009812.2:1463
Mapk11-mRNA	1.02	0.472	0.0923	1.94	0.0974	1	Basic Cell Functions, Innate	NM_011161.5:396
Chuk-mRNA	0.663	0.311	0.0531	1.27	0.1	1	Innate	NM_001162410.1:222
Irak3-mRNA	0.983	0.463	0.0762	1.89	0.101	1	Cytokines & Receptors, Innate, Interleukins	NM_028679.3:2608
Prf1-mRNA	3.7	1.77	0.222	7.18	0.105	1		NM_011073.2:1350
Il6ra-mRNA	1.44	0.697	0.0744	2.81	0.108	1	CD molecules, Chemokines & Receptors, Cytokines & Receptors, Interleukins	NM_010559.2:2825
Tnfsf14-mRNA	3	1.45	0.149	5.85	0.108	1	Apoptosis, CD molecules, Cytokines & Receptors, T-Cell Functions, TNF Superfamily	NM_019418.2:1060
Ncf4-mRNA	0.997	0.488	0.0409	1.95	0.11	1	Basic Cell Functions, Innate	NM_008677.2:741
Gpi1-mRNA	0.93	0.457	0.0335	1.83	0.112	1	Apoptosis, Cytokines & Receptors, Humoral	NM_008155.4:1540
Tap2-mRNA	-0.976	0.482	-1.92	-0.0311	0.113	1	Antigen Processing, MHC, Transporter Functions	NM_011530.2:495
Cd40-mRNA	1.12	0.554	0.0293	2.2	0.114	1	Adaptive, B-Cell Functions, CD molecules, Dendritic Cell Functions, Humoral, Inflammation, T-Cell Functions, TNF Superfamily	NM_011611.2:1425
Trem1-mRNA	3.17	1.59	0.0548	6.29	0.117	1	CD molecules, Humoral	NM_021406.5:1704
Vegfa-mRNA	3.7	1.86	0.0569	7.34	0.117	1	Apoptosis, Cytokines & Receptors, Macrophage Functions, T-Cell Functions	NM_001025250.3:3015
Cd276-mRNA	3.29	1.66	0.0421	6.54	0.118	1	CD molecules, Inflammation, Interleukins, T-Cell Functions	NM_133983.4:1278
Angpt2-mRNA	3	1.53	0.0108	5.99	0.121	1	Adhesion, Cancer Progression	NM_007426.3:2020
Map2k4-mRNA	1.13	0.577	0.000982	2.26	0.121	1	Apoptosis, Innate	NM_009157.4:1335
Thy1-mRNA	1	0.51	0.000522	2	0.121	1	Adhesion, CD molecules, T-Cell Functions	NM_009382.3:425
Zap70-mRNA	2.13	1.1	-0.0198	4.29	0.124	1	T-Cell Functions	NM_009539.2:1030
C1qbp-mRNA	-1.21	0.628	-2.45	0.0177	0.126	1	Adaptive, CD molecules, Complement Pathway, Inflammation	NM_007573.2:630
Tnfrsf1b-mRNA	-1.7	0.881	-3.43	0.0273	0.126	1	CD molecules, Inflammation, TNF Superfamily	NM_011610.3:3270
Cd83-mRNA	1.01	0.526	-0.0182	2.04	0.126	1	B-Cell Functions, CD molecules, Dendritic Cell Functions, Humoral, Interleukins, T-Cell Functions	NM_009856.2:1624
Flt3l-mRNA	1.3	0.684	-0.0354	2.65	0.129	1	Cytokines & Receptors, NK Cell Functions	NM_013520.2:529
Pycard-mRNA	2.22	1.18	-0.0907	4.54	0.133	1	Apoptosis, Inflammation, Innate, Interleukins	NM_023258.4:1654
Blnk-mRNA	0.861	0.462	-0.0451	1.77	0.136	1	B-Cell Functions, Humoral	NM_008528.4:1546
Il19-mRNA	6.08	3.28	-0.353	12.5	0.138	1	Apoptosis, Cytokines & Receptors, Interleukins	NM_001009940.1:464
Il10ra-mRNA	0.978	0.532	-0.0646	2.02	0.14	1	CD molecules	NM_008348.2:75
Rps6-mRNA	0.778	0.424	-0.0525	1.61	0.14	1	Apoptosis, Cell Cycle, T-Cell Functions	NM_009096.3:1195
C1qb-mRNA	5.3	2.89	-0.363	11	0.14	1	Complement Pathway, Innate	NM_009777.2:865
Il1rap-mRNA	2.58	1.41	-0.183	5.35	0.141	1	Cytokines & Receptors, Inflammation, Innate, Interleukins	NM_008364.2:2415
Atg5-mRNA	1.47	0.806	-0.105	3.05	0.141	1	Apoptosis, Innate, Transporter Functions	NM_053069.5:2142
Tfrc-mRNA	0.927	0.508	-0.069	1.92	0.142	1	CD molecules, Transporter Functions	NM_011638.3:1930
Cxcr2-mRNA	5.45	2.99	-0.408	11.3	0.142	1	Adaptive, CD molecules, Chemokines & Receptors, Cytokines & Receptors, Inflammation, Innate, Interleukins	NM_009909.3:440
Cd2-mRNA	-1.27	0.7	-2.64	0.103	0.144	1	CD molecules, NK Cell Functions, T-Cell Functions	XM_006500959.1:82
Slamf1-mRNA	1.28	0.714	-0.123	2.68	0.148	1	CD molecules	NM_013730.4:1770
Tlr6-mRNA	1.37	0.775	-0.148	2.89	0.152	1	Adaptive, CD molecules, Inflammation, Innate, Interleukins, Microglial Functions, Pathogen Response, T-Cell Functions, TLR	NM_011604.3:475
Atf1-mRNA	1.15	0.652	-0.128	2.43	0.153	1	Innate	NM_007497.3:1216
Ifit1-mRNA	2.81	1.59	-0.315	5.93	0.153	1	Interferon, Transporter Functions	NM_008331.2:890
Cd209e-mRNA	5.93	3.39	-0.706	12.6	0.155	1	CD molecules	NM_130905.2:696
Cd84-mRNA	0.751	0.44	-0.111	1.61	0.163	1	Adhesion, CD molecules	NM_001252472.1:188
Icosl-mRNA	0.947	0.557	-0.145	2.04	0.164	1	B-Cell Functions, CD molecules, Interleukins, T-Cell Functions	NM_015790.3:349
Ubc-mRNA	-0.872	0.514	-1.88	0.134	0.165	1	Basic Cell Functions, Innate	NM_019639.4:2193
Ccl19-mRNA	3	1.78	-0.479	6.48	0.166	1	Chemokines & Receptors, Cytokines & Receptors, Dendritic Cell Functions, Inflammation, Leukocyte Functions, T-Cell Functions	NM_011888.2:465
Fcgr1-mRNA	3	1.78	-0.484	6.48	0.167	1	Antigen Processing, CD molecules, Innate, MHC, Transporter Functions	NM_010186.5:185
Kit-mRNA	2.75	1.64	-0.452	5.96	0.168	1	CD molecules, Cytokines & Receptors	NM_001122733.1:4275
Batf-mRNA	2.1	1.25	-0.358	4.56	0.169	1		NM_016767.2:750
Cd9-mRNA	2.49	1.49	-0.428	5.4	0.17	1	Adhesion, CD molecules	NM_007657.3:620
Nod1-mRNA	2.2	1.32	-0.385	4.78	0.171	1	Antigen Processing, Innate, Interleukins, Transporter Functions	NM_172729.2:1446
Cd22-mRNA	0.792	0.475	-0.139	1.72	0.171	1	Adhesion, B-Cell Functions, CD molecules	NM_001043317.2:865
Vim-mRNA	-0.846	0.508	-1.84	0.15	0.171	1	Cancer Progression	NM_011701.4:34
Stat6-mRNA	0.63	0.385	-0.124	1.38	0.177	1	Adaptive, Cytokines & Receptors, T-Cell Functions	NM_009284.2:3465
C3ar1-mRNA	4.97	3.04	-0.982	10.9	0.177	1	Adaptive, Cancer Progression, Complement Pathway, Inflammation, Macrophage Functions	NM_009779.2:555
Ccl24-mRNA	4.44	2.73	-0.913	9.8	0.179	1	Adaptive, Chemokines & Receptors, Cytokines & Receptors, Inflammation	NM_019577.4:335
Map2k2-mRNA	-1.01	0.623	-2.23	0.211	0.18	1	Basic Cell Functions, Innate	NM_023138.4:1440
Bcl2l1-mRNA	1.72	1.06	-0.361	3.81	0.18	1	Apoptosis, Cytokines & Receptors, Innate	NM_009743.4:200
Mavs-mRNA	0.841	0.52	-0.178	1.86	0.181	1	Innate, Interferon, Interleukins	NM_144888.1:2510
Hmgb1-mRNA	1.06	0.662	-0.236	2.36	0.184	1	Adaptive, Apoptosis, Inflammation, Innate, Pathogen Response	NM_010439.3:1574
Pecam1-mRNA	-1.03	0.662	-2.33	0.264	0.193	1	Adhesion, CD molecules, Leukocyte Functions, Transporter Functions	NM_008816.2:1100
H2-T23-mRNA	0.677	0.438	-0.182	1.54	0.197	1	Antigen Processing, MHC, T-Cell Functions	NM_010398.3:441
Fadd-mRNA	1.91	1.26	-0.556	4.38	0.203	1	Apoptosis, Innate, Interferon, Interleukins	NM_010175.5:2641
Smpd3-mRNA	2.26	1.49	-0.66	5.19	0.204	1	Cell Cycle	NM_021491.3:1578
Csf3-mRNA	2.81	1.86	-0.832	6.45	0.205	1	Cytokines & Receptors	NM_009971.1:830
Dusp6-mRNA	-0.638	0.423	-1.47	0.192	0.206	1	Apoptosis, Innate	NM_026268.2:1648
Traf2-mRNA	0.867	0.578	-0.266	2	0.208	1	Apoptosis, Cytokines & Receptors, Innate, Interleukins, T-Cell Functions	NM_009422.2:1334
Trp53-mRNA	-0.976	0.654	-2.26	0.307	0.21	1	Apoptosis, Cell Cycle, Senescence, T-Cell Functions	NM_011640.1:1835
Icam1-mRNA	0.975	0.66	-0.319	2.27	0.214	1	Adaptive, Antigen Processing, CD molecules, Leukocyte Functions, T-Cell Functions, Transporter Functions	NM_010493.2:2195
Ccnd3-mRNA	1.01	0.689	-0.337	2.37	0.215	1	Cell Cycle, T-Cell Functions	NM_007632.2:1311
Nfatc2-mRNA	1.85	1.26	-0.617	4.31	0.216	1	Cytokines & Receptors, T-Cell Functions	NM_001037177.1:1559
Ticam2-mRNA	1.88	1.29	-0.641	4.41	0.218	1	Cytokines & Receptors, Inflammation, Innate, Interleukins, TLR	NM_173394.2:1243
Itgb2-mRNA	0.89	0.61	-0.305	2.08	0.218	1	CD molecules, Humoral, Inflammation, Leukocyte Functions, NK Cell Functions, T-Cell Functions, Transporter Functions	NM_008404.4:2542
Zbp1-mRNA	1.06	0.73	-0.371	2.49	0.22	1	Innate	NM_021394.2:473
Smad3-mRNA	0.83	0.579	-0.304	1.96	0.225	1	Cancer Progression	NM_016769.3:1845
Spn-mRNA	1.83	1.27	-0.67	4.32	0.225	1	Adhesion, Apoptosis, CD molecules, T-Cell Functions	NM_001037810.1:726
Cd48-mRNA	0.591	0.412	-0.217	1.4	0.225	1	CD molecules, T-Cell Functions	NM_007649.4:370
Ctsh-mRNA	0.673	0.474	-0.255	1.6	0.228	1	Apoptosis, MHC, T-Cell Functions	NM_007801.2:1090
Myd88-mRNA	1.74	1.23	-0.667	4.14	0.23	1	Chemokines & Receptors, Cytokines & Receptors, Inflammation, Innate, Interleukins, TLR, Transporter Functions	NM_010851.2:1595
Fos-mRNA	2.05	1.45	-0.789	4.88	0.23	1	Inflammation, Innate, Pathogen Response	NM_010234.2:1330
Csf2rb-mRNA	1.31	0.948	-0.544	3.17	0.238	1	Cancer Progression, CD molecules, Cytokines & Receptors	NM_007780.4:4185
Jak3-mRNA	0.682	0.493	-0.283	1.65	0.238	1	B-Cell Functions, Cytokines & Receptors, Innate, Interleukins, T-Cell Functions	NM_010589.5:145
Tnfsf12-mRNA	4.06	2.93	-1.69	9.8	0.239	1	Apoptosis, Cytokines & Receptors, TNF Superfamily	NM_011614.3:1215
Il21r-mRNA	-0.918	0.668	-2.23	0.392	0.242	1	CD molecules, Cytokines & Receptors	NM_021887.1:619
Cd79a-mRNA	0.778	0.569	-0.338	1.89	0.244	1	B-Cell Functions, CD molecules	NM_007655.3:1175
Sell-mRNA	-0.837	0.613	-2.04	0.365	0.244	1	Adhesion, Apoptosis, CD molecules, T-Cell Functions	NM_001164059.1:664
Bax-mRNA	1.47	1.08	-0.646	3.59	0.245	1	Apoptosis, Transporter Functions	NM_007527.3:735
Mif-mRNA	0.852	0.627	-0.377	2.08	0.246	1	B-Cell Functions, Cytokines & Receptors, Inflammation, Innate, Transporter Functions	NM_010798.2:373
Il21-mRNA	4.69	3.48	-2.14	11.5	0.249	1	B-Cell Functions, Cytokines & Receptors, Interleukins, NK Cell Functions, T-Cell Functions	NM_021782.2:1762
Il2rb-mRNA	1.91	1.42	-0.871	4.69	0.25	1	CD molecules, Cytokines & Receptors, Interleukins, NK Cell Functions	NM_008368.3:2365
Il17f-mRNA	4.94	3.69	-2.3	12.2	0.252	1	Cytokines & Receptors, Inflammation, Interleukins, Macrophage Functions	NM_145856.2:625
Atg12-mRNA	0.885	0.662	-0.414	2.18	0.253	1	Innate, Transporter Functions	NM_026217.1:1800
Ccl2-mRNA	5.05	3.78	-2.37	12.5	0.253	1	Chemokines & Receptors, Cytokines & Receptors, Humoral, Inflammation, Innate, Interleukins, Macrophage Functions, NK Cell Functions, Pathogen Response, T-Cell Functions	NM_011333.3:415
Nefl-mRNA	4.75	3.61	-2.32	11.8	0.258	1	Apoptosis, Transporter Functions	NM_010910.1:1303
Igll1-mRNA	5.03	3.82	-2.46	12.5	0.259	1	CD molecules	NM_001190325.1:690
Fpr2-mRNA	5.23	3.99	-2.58	13	0.26	1	Adaptive, Basic Cell Functions, Inflammation	NM_008039.2:1015
Cmklr1-mRNA	5.37	4.12	-2.7	13.4	0.262	1	Chemokines & Receptors, Interleukins, Macrophage Functions	NM_008153.3:445
Cd53-mRNA	-0.736	0.567	-1.85	0.375	0.264	1	CD molecules	NM_007651.3:2300
H2-Ab1-mRNA	-0.983	0.76	-2.47	0.507	0.266	1	Antigen Processing, Interferon, MHC, T-Cell Functions	NM_207105.2:164
Ifna1-mRNA	6.17	4.78	-3.19	15.5	0.266	1	Cytokines & Receptors, Innate, Interferon	NM_010502.2:30
Lif-mRNA	5.06	3.93	-2.65	12.8	0.268	1	Cytokines & Receptors	NM_008501.2:3435
Plau-mRNA	5	3.9	-2.65	12.6	0.27	1	Adhesion, Senescence	NM_008873.2:1950
Cyld-mRNA	-0.717	0.561	-1.82	0.383	0.27	1	Apoptosis, Cell Cycle, Innate	NM_001276279.1:2200
Mefv-mRNA	4.66	3.66	-2.51	11.8	0.272	1	Inflammation, Innate	NM_001161790.1:928
Il1b-mRNA	4.57	3.6	-2.49	11.6	0.273	1	Adaptive, Chemokines & Receptors, Humoral, Inflammation, Innate, Interleukins, Macrophage Functions, Pathogen Response, T-Cell Functions, Transporter Functions	NM_008361.3:1120
Ltb-mRNA	-0.623	0.492	-1.59	0.342	0.274	1	Cytokines & Receptors, Interleukins, TNF Superfamily	NM_008518.2:163
Ptgdr2-mRNA	4.64	3.67	-2.55	11.8	0.275	1	CD molecules	NM_009962.2:270
Map4k2-mRNA	0.541	0.428	-0.298	1.38	0.275	1	Innate	NM_009006.2:666
Cd7-mRNA	4.61	3.64	-2.54	11.7	0.275	1	CD molecules, NK Cell Functions	NM_009854.1:234
Egr3-mRNA	-0.631	0.504	-1.62	0.357	0.279	1	Apoptosis	NM_018781.2:518
Ccl6-mRNA	5.08	4.07	-2.9	13.1	0.28	1	Chemokines & Receptors, Cytokines & Receptors	NM_009139.2:825
Cdkn1a-mRNA	4.34	3.5	-2.52	11.2	0.283	1	B-Cell Functions, Cancer Progression, Cell Cycle, Senescence	NM_007669.4:1670
Ulbp1-mRNA	3.86	3.11	-2.24	9.96	0.283	1	Interferon, Macrophage Functions, NK Cell Functions	NM_029975.2:595
Rag1-mRNA	4.95	4	-2.9	12.8	0.284	1	Adaptive, B-Cell Functions, Dendritic Cell Functions, T-Cell Functions	NM_009019.2:1945
Il2rg-mRNA	0.584	0.475	-0.347	1.51	0.286	1	B-Cell Functions, CD molecules, Cytokines & Receptors, Interleukins, T-Cell Functions	NM_013563.3:1226
Ccr2-mRNA	4.93	4.01	-2.94	12.8	0.287	1	Adaptive, Cancer Progression, CD molecules, Chemokines & Receptors, Cytokines & Receptors, Dendritic Cell Functions, Humoral, Inflammation, Interleukins, Macrophage Functions, T-Cell Functions	NM_009915.2:2965
Tlr8-mRNA	4.96	4.05	-2.98	12.9	0.288	1	CD molecules, Inflammation, Innate, Interleukins, Pathogen Response, TLR	NM_133212.2:110
Traf3-mRNA	0.512	0.418	-0.308	1.33	0.288	1	Apoptosis, Cytokines & Receptors, Innate, TLR	NM_001048206.1:6385
Timd4-mRNA	4.68	3.83	-2.83	12.2	0.289	1	Basic Cell Functions	NM_178759.4:236
Fut7-mRNA	4.98	4.08	-3.02	13	0.29	1	Leukocyte Functions, T-Cell Functions	NM_001177367.1:1151
Mr1-mRNA	1.68	1.38	-1.02	4.38	0.29	1	Antigen Processing, MHC	NM_008209.4:1360
Ccr5-mRNA	4.22	3.47	-2.58	11	0.291	1	Adaptive, CD molecules, Chemokines & Receptors, Cytokines & Receptors, Dendritic Cell Functions, Macrophage Functions, T-Cell Functions, Transporter Functions	NM_009917.5:1340
C1ra-mRNA	4.49	3.7	-2.77	11.7	0.292	1	Complement Pathway, Innate	NM_023143.3:1923
Gzmb-mRNA	4.88	4.03	-3.02	12.8	0.293	1	Apoptosis, T-Cell Functions	NM_013542.2:1020
Ifna4-mRNA	4.37	3.62	-2.73	11.5	0.294	1	Cytokines & Receptors, Interferon	NM_010504.2:261
Ccr4-mRNA	3.62	3	-2.27	9.51	0.295	1	Adaptive, CD molecules, Chemokines & Receptors, Inflammation, T-Cell Functions	NM_009916.2:394
Tnfsf15-mRNA	4.72	3.93	-3	12.4	0.297	1	Apoptosis, Cytokines & Receptors, TNF Superfamily	NM_177371.3:4695
Cma1-mRNA	4.42	3.71	-2.84	11.7	0.299	1	Adaptive, Cancer Progression, Inflammation, Interleukins, T-Cell Functions	NM_010780.2:860
Cdk1-mRNA	3.26	2.74	-2.11	8.62	0.3	1	Apoptosis, Cell Cycle, Innate	NM_007659.3:2538
Cd19-mRNA	0.593	0.501	-0.389	1.57	0.302	1	B-Cell Functions, CD molecules	NM_009844.2:1118
Gbp2b-mRNA	4.48	3.8	-2.96	11.9	0.303	1	Basic Cell Functions	NM_010259.2:1808
Ifitm2-mRNA	4.77	4.05	-3.16	12.7	0.304	1	Innate, Interferon	NM_030694.1:87
Nfkb1-mRNA	0.489	0.415	-0.324	1.3	0.304	1	Adaptive, Cytokines & Receptors, Humoral, Inflammation, Innate, Interleukins, Senescence, T-Cell Functions	NM_008689.2:2125
Ddx58-mRNA	0.704	0.6	-0.472	1.88	0.306	1	Innate, Interferon	NM_172689.3:1751
Sele-mRNA	3.7	3.17	-2.5	9.91	0.307	1	Adaptive, Cancer Progression, CD molecules, Inflammation, Interleukins, Leukocyte Functions	NM_011345.2:2575
Ctla4-mRNA	0.947	0.81	-0.64	2.53	0.307	1	B-Cell Functions, CD molecules, T-Cell Functions	NM_009843.3:1475
Lyn-mRNA	-0.651	0.558	-1.74	0.441	0.308	1	B-Cell Functions, Cytokines & Receptors, Dendritic Cell Functions, Inflammation, Innate, Transporter Functions	NM_010747.1:1725
Tnfsf13-mRNA	3.2	2.74	-2.17	8.56	0.308	1	CD molecules, Cytokines & Receptors, TNF Superfamily	NM_023517.2:1443
Hspb2-mRNA	4.58	3.94	-3.14	12.3	0.31	1	Cancer Progression	NM_024441.3:667
Ifnar1-mRNA	0.787	0.679	-0.544	2.12	0.311	1	Adaptive, Interferon, T-Cell Functions	NM_010508.1:1195
Cxcr1-mRNA	3.82	3.3	-2.64	10.3	0.311	1	Adaptive, CD molecules, Chemokines & Receptors, Cytokines & Receptors, Dendritic Cell Functions, Inflammation, Interleukins	NM_178241.4:860
Cd28-mRNA	3.59	3.1	-2.49	9.67	0.312	1	Adaptive, B-Cell Functions, CD molecules, Humoral, Inflammation, Interleukins, T-Cell Functions	NM_007642.4:3304
Cd14-mRNA	3.77	3.26	-2.62	10.2	0.312	1	CD molecules, Cytokines & Receptors, Inflammation, Innate, Pathogen Response, Transporter Functions	NM_009841.3:235
Tnfsf18-mRNA	3.97	3.43	-2.76	10.7	0.312	1	Cytokines & Receptors, T-Cell Functions, TNF Superfamily	NM_183391.3:1445
Ifnb1-mRNA	4.14	3.58	-2.88	11.2	0.312	1	Adaptive, Cytokines & Receptors, Humoral, Innate, Pathogen Response, T-Cell Functions	NM_010510.1:335
Gata3-mRNA	3.9	3.39	-2.74	10.5	0.314	1	Adaptive, T-Cell Functions	NM_008091.3:1943
Tnfrsf11b-mRNA	4.59	3.99	-3.23	12.4	0.314	1	Apoptosis, TNF Superfamily	NM_008764.3:35
Saa1-mRNA	4.27	3.73	-3.04	11.6	0.316	1	Adhesion, Cytokines & Receptors, Innate, Macrophage Functions	NM_009117.3:351
Tnfsf13b-mRNA	4.17	3.67	-3.02	11.4	0.319	1	B-Cell Functions, CD molecules, Cytokines & Receptors, T-Cell Functions, TNF Superfamily	NM_033622.1:225
Il13-mRNA	3.97	3.5	-2.89	10.8	0.32	1	Adaptive, B-Cell Functions, Cytokines & Receptors, Inflammation, Interleukins, Macrophage Functions, T-Cell Functions, Transporter Functions	NM_008355.2:425
Klrg1-mRNA	3.27	2.88	-2.39	8.92	0.321	1	Innate	NM_016970.1:825
Klrb1c-mRNA	4.29	3.81	-3.17	11.8	0.323	1	NK Cell Functions	NM_008527.2:47
Il18rap-mRNA	4.25	3.77	-3.15	11.6	0.323	1	CD molecules, Cytokines & Receptors, Innate, Interleukins, T-Cell Functions	NM_010553.2:2055
Il25-mRNA	4.15	3.69	-3.09	11.4	0.324	1	Adaptive, Cytokines & Receptors, Inflammation, Interleukins, T-Cell Functions	NM_080729.2:649
Cd44-mRNA	3.3	2.95	-2.47	9.08	0.325	1	Cancer Progression, Cytokines & Receptors, Transporter Functions	NM_009851.2:112
Tnf-mRNA	1.36	1.22	-1.02	3.75	0.325	1	Adaptive, Chemokines & Receptors, Cytokines & Receptors, Humoral, Inflammation, Pathogen Response, T-Cell Functions, TNF Superfamily , Transporter Functions	NM_013693.1:1135
Cd164-mRNA	-0.57	0.509	-1.57	0.427	0.326	1	Adhesion, CD molecules	NM_016898.2:688
St6gal1-mRNA	0.599	0.536	-0.451	1.65	0.326	1	Basic Cell Functions, Humoral	NM_001252506.1:1564
Icam4-mRNA	4.25	3.81	-3.21	11.7	0.327	1	Adhesion, CD molecules	NM_023892.2:540
Ifitm1-mRNA	4.48	4.02	-3.39	12.4	0.327	1	CD molecules, Innate, Interferon	NM_001112715.1:412
Gpr44-mRNA	3.79	3.41	-2.89	10.5	0.328	1	T-Cell Functions	XM_006526695.1:358
Ikzf1-mRNA	-0.63	0.567	-1.74	0.481	0.329	1	B-Cell Functions, NK Cell Functions, T-Cell Functions	NM_001025597.1:4420
Irf8-mRNA	0.663	0.598	-0.509	1.83	0.33	1	Interferon, Interleukins, T-Cell Functions	NM_008320.3:2274
Il10-mRNA	3.86	3.5	-2.99	10.7	0.331	1	Adaptive, B-Cell Functions, Cytokines & Receptors, Dendritic Cell Functions, Humoral, Inflammation, Interleukins, MHC, Pathogen Response, T-Cell Functions	NM_010548.1:985
Cmah-mRNA	0.54	0.489	-0.418	1.5	0.331	1	Transporter Functions	NM_001111110.2:664
Fyn-mRNA	0.71	0.643	-0.55	1.97	0.331	1	Transporter Functions	NM_008054.2:1030
C1s1-mRNA	3.85	3.49	-2.99	10.7	0.332	1	Complement Pathway, Innate	NM_144938.2:2490
Ly9-mRNA	-0.599	0.543	-1.66	0.466	0.332	1	Adhesion, CD molecules	NM_008534.2:1190
Litaf-mRNA	1.45	1.32	-1.13	4.04	0.332	1	Apoptosis	NM_019980.1:1100
Egr1-mRNA	-0.685	0.624	-1.91	0.537	0.334	1	Interleukins, Senescence, T-Cell Functions	NM_007913.5:515
Ifi44l-mRNA	4.15	3.78	-3.26	11.6	0.334	1	Interferon	NM_031367.1:1410
Spp1-mRNA	3.17	2.9	-2.52	8.85	0.336	1	Adhesion, Apoptosis, Cytokines & Receptors, T-Cell Functions	NM_009263.3:420
Cxcr3-mRNA	3.84	3.53	-3.08	10.8	0.338	1	Adaptive, CD molecules, Chemokines & Receptors, Cytokines & Receptors, Innate, T-Cell Functions	NM_009910.2:605
Tlr5-mRNA	2.96	2.72	-2.37	8.29	0.338	1	Inflammation, Innate, Interleukins, TLR	NM_016928.2:560
Creb5-mRNA	3.81	3.52	-3.08	10.7	0.339	1	Adaptive, Inflammation	NM_172728.2:2415
Tlr7-mRNA	0.611	0.565	-0.496	1.72	0.34	1	Chemokines & Receptors, Inflammation, Innate, Interleukins, Microglial Functions, Pathogen Response, TLR	NM_133211.3:3210
Cxcl13-mRNA	3.71	3.43	-3.02	10.4	0.341	1	Adaptive, B-Cell Functions, Chemokines & Receptors, Cytokines & Receptors, Humoral, Inflammation, T-Cell Functions	NM_018866.2:551
Cd8b1-mRNA	4.01	3.71	-3.26	11.3	0.341	1	CD molecules, T-Cell Functions	NM_009858.2:1075
Il7-mRNA	3.11	2.88	-2.54	8.75	0.341	1	B-Cell Functions, Cytokines & Receptors, Humoral, Interleukins, T-Cell Functions	NM_008371.2:1055
Tgfbr1-mRNA	0.941	0.873	-0.771	2.65	0.342	1	Apoptosis, Cancer Progression	NM_009370.2:4425
Eomes-mRNA	3.62	3.37	-2.99	10.2	0.343	1	Interferon, T-Cell Functions	NM_010136.2:2665
S100b-mRNA	3.45	3.22	-2.86	9.76	0.344	1	Apoptosis, Cytokines & Receptors, Innate	NM_009115.3:1090
Sh2d1b1-mRNA	4.73	4.44	-3.96	13.4	0.346	1	Interferon, NK Cell Functions	NM_012009.4:973
Cxcl15-mRNA	3.04	2.86	-2.56	8.63	0.348	1	Cell Cycle, Chemokines & Receptors, Cytokines & Receptors, Inflammation, Interleukins	NM_011339.2:419
Icam2-mRNA	0.618	0.585	-0.529	1.77	0.35	1	Adhesion, CD molecules	NM_010494.1:375
Cd40lg-mRNA	3.21	3.04	-2.75	9.16	0.351	1	Adaptive, B-Cell Functions, CD molecules, Cytokines & Receptors, Dendritic Cell Functions, Inflammation, Interleukins, MHC, T-Cell Functions, TNF Superfamily	NM_011616.2:600
Cd160-mRNA	3.88	3.74	-3.46	11.2	0.359	1	CD molecules, MHC	NM_001163496.1:416
Cxcl5-mRNA	3.29	3.18	-2.95	9.53	0.36	1	Chemokines & Receptors, Cytokines & Receptors, Inflammation, Leukocyte Functions	NM_009141.2:565
Mapk1-mRNA	0.551	0.534	-0.495	1.6	0.36	1	Apoptosis, B-Cell Functions, Innate, T-Cell Functions	NM_011949.3:2640
Map3k1-mRNA	0.706	0.686	-0.638	2.05	0.361	1	Apoptosis, Innate	NM_011945.2:1640
Ccr1-mRNA	3.61	3.52	-3.28	10.5	0.363	1	Adaptive, CD molecules, Chemokines & Receptors, Cytokines & Receptors, Dendritic Cell Functions, Inflammation, Innate, Leukocyte Functions, Transporter Functions	NM_009912.4:1526
Ikbkb-mRNA	0.484	0.475	-0.446	1.42	0.365	1	B-Cell Functions, Innate	NM_010546.2:498
Tgfb1-mRNA	-0.561	0.551	-1.64	0.518	0.366	1	B-Cell Functions, Cell Cycle, Chemokines & Receptors, Cytokines & Receptors, Dendritic Cell Functions, Inflammation, Senescence, T-Cell Functions	NM_011577.1:1470
Mnx1-mRNA	2.79	2.74	-2.58	8.17	0.366	1	Humoral	NM_019944.1:1740
Clec4a2-mRNA	3.19	3.13	-2.95	9.33	0.366	1	Innate	NM_001170332.1:923
Osm-mRNA	1.46	1.44	-1.36	4.28	0.368	1	Apoptosis, Cytokines & Receptors	NM_001013365.2:579
Ccl3-mRNA	-2.17	2.07	-6.22	1.88	0.37	1	Adaptive, Chemokines & Receptors, Cytokines & Receptors, Humoral, Inflammation, NK Cell Functions, T-Cell Functions, Transporter Functions	NM_011337.1:60
Ccl22-mRNA	3.58	3.57	-3.43	10.6	0.374	1	Chemokines & Receptors, Cytokines & Receptors, Humoral, Inflammation	NM_009137.2:1096
F2rl1-mRNA	3.28	3.32	-3.22	9.78	0.378	1	Cytokines & Receptors, Inflammation, Innate, Leukocyte Functions	NM_007974.4:994
Hcst-mRNA	0.533	0.539	-0.523	1.59	0.379	1	Basic Cell Functions	NM_011827.3:166
Stat1-mRNA	0.571	0.581	-0.567	1.71	0.381	1	Adaptive, Cytokines & Receptors, Innate, T-Cell Functions	NM_009283.3:1590
Psen1-mRNA	-0.609	0.621	-1.83	0.608	0.382	1	Apoptosis, Leukocyte Functions, T-Cell Functions, Transporter Functions	NM_008943.2:2770
Tal1-mRNA	3.68	3.76	-3.68	11.1	0.382	1	Cell Cycle	NM_011527.2:2490
Ccr9-mRNA	3.68	3.77	-3.71	11.1	0.384	1	CD molecules, Chemokines & Receptors, Cytokines & Receptors, Innate	NM_009913.6:820
Fcgr3-mRNA	3.07	3.15	-3.1	9.24	0.384	1	Antigen Processing, CD molecules, MHC, Transporter Functions	NM_010188.5:1175
Ikzf2-mRNA	3.03	3.13	-3.11	9.18	0.388	1	T-Cell Functions	NM_011770.4:7230
Cd70-mRNA	2.91	3.02	-3	8.82	0.39	1	B-Cell Functions, CD molecules, Cytokines & Receptors, TNF Superfamily	NM_011617.1:650
Abca1-mRNA	0.636	0.662	-0.661	1.93	0.391	1	Innate, Transporter Functions	NM_013454.3:6865
Pdcd1-mRNA	3.12	3.26	-3.26	9.5	0.393	1	Apoptosis, CD molecules, Humoral, T-Cell Functions	NM_008798.1:1134
Tnfrsf13b-mRNA	-0.977	1.03	-2.99	1.03	0.395	1	B-Cell Functions, CD molecules, TNF Superfamily	NM_021349.1:340
Clec7a-mRNA	3.21	3.37	-3.4	9.82	0.395	1	Inflammation, Innate, Leukocyte Functions, Transporter Functions	NM_020008.2:1008
Xcr1-mRNA	2.73	2.88	-2.9	8.37	0.396	1	Adaptive, Chemokines & Receptors, Cytokines & Receptors, Inflammation	NM_011798.4:350
C1qa-mRNA	2.67	2.82	-2.86	8.21	0.397	1	Complement Pathway, Innate	NM_007572.2:566
Cd38-mRNA	0.468	0.495	-0.501	1.44	0.397	1	Apoptosis, B-Cell Functions, CD molecules	NM_007646.4:1490
H2-DMa-mRNA	-0.687	0.731	-2.12	0.745	0.4	1	Antigen Processing, MHC, T-Cell Functions	NM_010386.3:530
Pou2af1-mRNA	0.533	0.579	-0.601	1.67	0.409	1	Basic Cell Functions, Humoral	NM_011136.2:1865
Nfkb2-mRNA	0.503	0.547	-0.569	1.57	0.41	1	Innate	NM_019408.2:1150
Ifna2-mRNA	3.17	3.49	-3.66	10	0.415	1	Adaptive, Cytokines & Receptors, Innate, Interferon	NM_010503.2:89
Isg15-mRNA	0.686	0.756	-0.795	2.17	0.415	1	Basic Cell Functions, Innate	NM_015783.1:395
Ifi27-mRNA	1.17	1.29	-1.36	3.7	0.416	1	Interferon, NK Cell Functions	NM_026790.2:166
Stat5b-mRNA	0.315	0.351	-0.373	1	0.42	1	B-Cell Functions, Cell Cycle, Interleukins, NK Cell Functions, T-Cell Functions	NM_011489.3:4855
Xbp1-mRNA	0.48	0.541	-0.58	1.54	0.425	1		NM_013842.2:825
Irf7-mRNA	0.625	0.704	-0.756	2.01	0.425	1	Adaptive, Innate, Interferon, Senescence	NM_016850.2:705
Epcam-mRNA	3.13	3.55	-3.82	10.1	0.427	1	CD molecules	NM_008532.2:1550
Gpr183-mRNA	-0.64	0.726	-2.06	0.782	0.428	1	B-Cell Functions, Humoral	NM_183031.2:238
Ms4a1-mRNA	-0.628	0.712	-2.02	0.769	0.428	1	B-Cell Functions, CD molecules, Humoral	NM_007641.5:166
Pdcd1lg2-mRNA	1.06	1.21	-1.31	3.43	0.429	1	CD molecules, T-Cell Functions	NM_021396.2:1870
F13a1-mRNA	2.82	3.22	-3.49	9.13	0.43	1	Basic Cell Functions	NM_001166391.1:2790
Cmpk2-mRNA	1	1.14	-1.24	3.24	0.431	1	Basic Cell Functions	NM_020557.4:1600
Runx1-mRNA	0.5	0.571	-0.62	1.62	0.431	1		NM_001111021.1:3055
Ccr7-mRNA	0.42	0.483	-0.527	1.37	0.433	1	Adaptive, Antigen Processing, CD molecules, Chemokines & Receptors, Humoral, Inflammation, Interferon, Interleukins, Leukocyte Functions, Macrophage Functions, T-Cell Functions	NM_007719.2:755
Tnfrsf12a-mRNA	2.74	3.17	-3.47	8.96	0.436	1	Adhesion, Apoptosis, CD molecules, TNF Superfamily	NM_001161746.1:517
Dock9-mRNA	0.652	0.78	-0.877	2.18	0.45	1	Basic Cell Functions	XM_976068.1:360
Csf2-mRNA	2.27	2.74	-3.09	7.63	0.454	1	Adaptive, Cytokines & Receptors, Innate, Interleukins, Macrophage Functions, T-Cell Functions, Transporter Functions	NM_009969.4:732
Anxa1-mRNA	0.388	0.453	-0.5	1.28	0.455	1	Cell Cycle, Inflammation, T-Cell Functions, Transporter Functions	NM_010730.2:400
Gfi1-mRNA	3.08	3.73	-4.24	10.4	0.456	1	Interleukins, T-Cell Functions, TLR	NM_010278.2:1875
Cx3cr1-mRNA	2.82	3.43	-3.9	9.55	0.457	1	Chemokines & Receptors, Cytokines & Receptors, Macrophage Functions, Microglial Functions	NM_009987.3:2696
Lck-mRNA	0.822	1.01	-1.15	2.79	0.46	1	Apoptosis, B-Cell Functions, T-Cell Functions	NM_010693.2:1180
Rorc-mRNA	2.54	3.13	-3.59	8.67	0.462	1	Adaptive, T-Cell Functions	NM_011281.2:648
Tgfb3-mRNA	1.32	1.63	-1.87	4.51	0.463	1	Apoptosis, T-Cell Functions	NM_009368.2:2410
Ccr6-mRNA	0.466	0.574	-0.66	1.59	0.463	1	Adaptive, CD molecules, Chemokines & Receptors, Humoral, Innate, T-Cell Functions	NM_001190333.1:660
Nod2-mRNA	2.8	3.45	-3.97	9.56	0.463	1	Adaptive, Antigen Processing, Cytokines & Receptors, Humoral, Innate, Interleukins, Microglial Functions	NM_145857.2:1086
Cd8a-mRNA	1.15	1.43	-1.64	3.95	0.464	1	Adaptive, CD molecules, Innate, T-Cell Functions	NM_001081110.2:355
Tnfsf10-mRNA	1	1.24	-1.43	3.43	0.465	1	Apoptosis, CD molecules, Cytokines & Receptors, TNF Superfamily	NM_009425.2:2055
Chil3-mRNA	1.58	1.97	-2.27	5.44	0.465	1	Basic Cell Functions	NM_009892.2:823
Itga6-mRNA	0.536	0.674	-0.786	1.86	0.471	1	Adhesion, Apoptosis, CD molecules, Leukocyte Functions	NM_008397.3:910
Prdm1-mRNA	3.46	4.42	-5.2	12.1	0.477	1	B-Cell Functions	NM_007548.3:1440
Itga4-mRNA	0.31	0.395	-0.465	1.09	0.477	1	Adhesion, CD molecules, Leukocyte Functions	NM_010576.3:6600
Ecsit-mRNA	0.384	0.482	-0.561	1.33	0.484	1	Innate	NM_001253897.1:348
Tirap-mRNA	0.384	0.482	-0.561	1.33	0.484	1	B-Cell Functions, Chemokines & Receptors, Inflammation, Innate, Interleukins, TLR	NM_001177846.1:254
Ripk2-mRNA	0.36	0.468	-0.558	1.28	0.485	1	Inflammation, Innate, Pathogen Response, T-Cell Functions	NM_138952.3:830
Ccl11-mRNA	2.23	2.81	-3.28	7.73	0.486	1	Adaptive, Cancer Progression, Chemokines & Receptors, Cytokines & Receptors, Inflammation, T-Cell Functions	NM_011330.3:430
Bcl10-mRNA	0.428	0.559	-0.667	1.52	0.486	1	B-Cell Functions, Innate, Interleukins, T-Cell Functions	NM_009740.1:1168
Ewsr1-mRNA	0.455	0.6	-0.721	1.63	0.491	1	Basic Cell Functions	NM_007968.3:150
Runx3-mRNA	-0.403	0.537	-1.45	0.649	0.495	1	Apoptosis, Cell Cycle, Interferon	NM_019732.2:803
Abl1-mRNA	0.382	0.511	-0.62	1.38	0.496	1	Apoptosis, Cell Cycle, Innate, Senescence	NM_009594.4:1378
Gbp5-mRNA	0.361	0.488	-0.596	1.32	0.501	1	Interferon	NM_153564.2:1176
Atf2-mRNA	0.51	0.695	-0.853	1.87	0.504	1	Innate	NM_001284371.1:1392
Cd37-mRNA	0.371	0.511	-0.631	1.37	0.508	1	B-Cell Functions, CD molecules, Humoral	NM_007645.4:180
Cr2-mRNA	0.466	0.648	-0.805	1.74	0.512	1	B-Cell Functions, CD molecules, Complement Pathway, Dendritic Cell Functions, Innate	NM_007758.2:1650
Irgm2-mRNA	0.941	1.32	-1.64	3.52	0.514	1	Innate, Interferon	NM_019440.2:2555
Tfeb-mRNA	0.39	0.55	-0.687	1.47	0.517	1	Humoral	NM_001161723.1:534
Cklf-mRNA	-0.297	0.421	-1.12	0.527	0.519	1	Adaptive, Chemokines & Receptors, Cytokines & Receptors, Inflammation, Leukocyte Functions, Macrophage Functions	NM_029295.2:54
Ctss-mRNA	-0.512	0.726	-1.94	0.911	0.519	1	Innate	NM_021281.2:740
Ly86-mRNA	-0.427	0.61	-1.62	0.769	0.523	1	Humoral, Inflammation, Innate, Pathogen Response	NM_010745.2:725
Cd47-mRNA	-0.43	0.615	-1.64	0.776	0.523	1	CD molecules, Inflammation, T-Cell Functions, Transporter Functions	NM_010581.3:165
Nfatc3-mRNA	-0.453	0.649	-1.72	0.82	0.524	1		NM_010901.2:2260
Plaur-mRNA	0.44	0.637	-0.809	1.69	0.528	1	Apoptosis, CD molecules	NM_011113.3:1085
Psmd7-mRNA	0.678	0.986	-1.26	2.61	0.53	1	CD molecules	NM_010817.2:1424
Oasl1-mRNA	0.369	0.539	-0.688	1.43	0.531	1	Basic Cell Functions	NM_145209.3:626
Creb1-mRNA	0.36	0.528	-0.675	1.4	0.533	1	Innate	NM_001037726.1:2734
Txnip-mRNA	-0.278	0.408	-1.08	0.522	0.533	1	Apoptosis, Cell Cycle, Innate	NM_023719.1:2340
Cd69-mRNA	0.307	0.453	-0.582	1.2	0.535	1	B-Cell Functions, Macrophage Functions	NM_001033122.3:1370
Il6st-mRNA	0.556	0.824	-1.06	2.17	0.537	1	Adaptive, CD molecules, Cytokines & Receptors, Inflammation, Interleukins, T-Cell Functions	NM_010560.2:2325
Hck-mRNA	-0.369	0.55	-1.45	0.708	0.539	1	Inflammation, Innate	NM_010407.3:1874
Egr2-mRNA	2.42	3.63	-4.69	9.52	0.542	1		NM_010118.2:1785
Prkcd-mRNA	0.358	0.542	-0.704	1.42	0.545	1	Apoptosis, B-Cell Functions, Senescence, Transporter Functions	NM_011103.2:1265
Tyk2-mRNA	0.36	0.55	-0.718	1.44	0.549	1	Innate, T-Cell Functions	NM_001205312.1:1532
Bcl6-mRNA	-0.378	0.579	-1.51	0.757	0.549	1	B-Cell Functions, Inflammation, T-Cell Functions	NM_009744.3:185
Tnfrsf10b-mRNA	2.14	3.28	-4.29	8.57	0.55	1	Apoptosis, CD molecules, TNF Superfamily	NM_020275.3:1625
H2-Eb1-mRNA	0.316	0.485	-0.634	1.27	0.55	1	Antigen Processing, Interleukins, MHC	NM_010382.2:935
Tlr4-mRNA	0.507	0.781	-1.02	2.04	0.552	1	Adaptive, CD molecules, Chemokines & Receptors, Inflammation, Innate, Interleukins, Pathogen Response, T-Cell Functions, TLR	NM_021297.2:2510
Pml-mRNA	-0.431	0.666	-1.74	0.874	0.553	1	Apoptosis, Cell Cycle, MHC	NM_008884.5:616
Il17ra-mRNA	-0.52	0.808	-2.1	1.06	0.555	1	CD molecules, Cytokines & Receptors, Interleukins	NM_008359.1:312
Stat4-mRNA	-0.382	0.61	-1.58	0.814	0.566	1	Adaptive, Cytokines & Receptors, T-Cell Functions	NM_011487.4:1816
Pax5-mRNA	0.408	0.654	-0.874	1.69	0.567	1	Humoral	NM_008782.2:90
Ep300-mRNA	0.531	0.855	-1.14	2.21	0.568	1	Apoptosis, Innate	NM_177821.6:4305
Stat2-mRNA	0.46	0.752	-1.01	1.93	0.574	1	Basic Cell Functions	NM_019963.1:362
Crebbp-mRNA	-0.329	0.541	-1.39	0.731	0.576	1	Cancer Progression, Innate, T-Cell Functions	NM_001025432.1:3770
Cfp-mRNA	0.36	0.603	-0.821	1.54	0.582	1	Cancer Progression, Complement Pathway, Innate	NM_008823.3:1107
H2-Q2-mRNA	1	1.63	-2.2	4.2	0.583	1	Antigen Processing, MHC	NM_010392.2:472
Ifng-mRNA	1	1.65	-2.22	4.23	0.585	1	Adaptive, Chemokines & Receptors, Cytokines & Receptors, Humoral, Interleukins, Pathogen Response, Senescence, T-Cell Functions, Transporter Functions	NM_008337.1:95
Il18r1-mRNA	0.901	1.48	-2	3.81	0.586	1	CD molecules, Innate, T-Cell Functions	NM_001161842.1:620
Raet1c-mRNA	1.01	1.67	-2.26	4.28	0.588	1	Basic Cell Functions	NM_009018.1:548
Bcl2-mRNA	0.322	0.578	-0.811	1.46	0.607	1	B-Cell Functions, Innate, T-Cell Functions	NM_009741.3:1844
Lcp1-mRNA	0.282	0.508	-0.714	1.28	0.609	1	T-Cell Functions, Transporter Functions	NM_001247984.1:3344
Tmed1-mRNA	0.526	0.952	-1.34	2.39	0.61	1	T-Cell Functions, Transporter Functions	NM_010744.3:104
Nfkbia-mRNA	0.361	0.671	-0.955	1.68	0.62	1	Innate, Macrophage Functions, Pathogen Response, TLR	NM_010907.2:646
Nfatc1-mRNA	0.296	0.561	-0.803	1.4	0.626	1	Cell Cycle, T-Cell Functions, Transporter Functions	NM_016791.4:1570
Slamf7-mRNA	0.278	0.527	-0.755	1.31	0.626	1	CD molecules, Innate, NK Cell Functions	NM_144539.5:750
Cd79b-mRNA	-0.344	0.66	-1.64	0.95	0.63	1	B-Cell Functions, CD molecules	NM_008339.2:330
Nup107-mRNA	0.306	0.588	-0.846	1.46	0.631	1	Transporter Functions	NM_134010.2:200
Mfge8-mRNA	0.441	0.854	-1.23	2.11	0.633	1	Adhesion, Apoptosis, Transporter Functions	NM_008594.2:1357
Psen2-mRNA	0.342	0.672	-0.975	1.66	0.637	1	Leukocyte Functions, T-Cell Functions	NM_001128605.1:560
Itch-mRNA	-0.303	0.602	-1.48	0.877	0.641	1	Chemokines & Receptors, Innate, T-Cell Functions	NM_008395.2:575
H2-K1-mRNA	-0.293	0.587	-1.44	0.858	0.644	1	Antigen Processing, MHC, T-Cell Functions	NM_001001892.2:1370
Tmem173-mRNA	-0.539	1.09	-2.68	1.6	0.648	1	Apoptosis, Innate, Interferon	NM_028261.1:1792
Tnfsf8-mRNA	0.351	0.704	-1.03	1.73	0.652	1	CD molecules, Cytokines & Receptors, T-Cell Functions, TNF Superfamily	NM_009403.2:125
Anp32b-mRNA	0.224	0.462	-0.682	1.13	0.653	1	Cell Cycle	NM_130889.2:480
C3-mRNA	0.349	0.703	-1.03	1.73	0.654	1	Cancer Progression, Complement Pathway, Inflammation, Innate, Transporter Functions	NM_009778.2:285
Ncam1-mRNA	0.778	1.59	-2.35	3.9	0.659	1	Adhesion, CD molecules, NK Cell Functions	NM_001113204.1:740
Cspg4-mRNA	0.788	1.62	-2.39	3.97	0.661	1	Cancer Progression, Inflammation	NM_139001.2:1530
Mill2-mRNA	0.788	1.64	-2.43	4.01	0.664	1	NK Cell Functions, T-Cell Functions	NM_153760.2:22
Tgfbr2-mRNA	-0.323	0.693	-1.68	1.03	0.665	1	Apoptosis, Cancer Progression	NM_009371.2:475
Irf2-mRNA	0.281	0.604	-0.902	1.46	0.666	1	Adhesion	NM_008391.2:440
Irak4-mRNA	0.255	0.554	-0.83	1.34	0.669	1	Cytokines & Receptors, Innate, Interleukins	NM_029926.5:250
H2-D1-mRNA	0.253	0.554	-0.832	1.34	0.671	1	Antigen Processing, MHC, T-Cell Functions	NM_010380.3:1133
Snai1-mRNA	0.788	1.69	-2.52	4.1	0.672	1	Cancer Progression	NM_011427.2:910
Mef2c-mRNA	0.236	0.526	-0.795	1.27	0.677	1	Apoptosis, B-Cell Functions, Humoral	NM_001170537.1:4341
Psmb7-mRNA	0.276	0.622	-0.943	1.49	0.68	1	Basic Cell Functions	NM_011187.1:184
Jun-mRNA	-0.651	1.46	-3.52	2.21	0.686	1	Apoptosis, Pathogen Response	NM_010591.2:2212
Itgal-mRNA	0.263	0.61	-0.933	1.46	0.689	1	Adhesion, CD molecules, Leukocyte Functions, T-Cell Functions	NM_008400.2:950
Cd4-mRNA	0.72	1.67	-2.55	3.99	0.695	1	Adaptive, B-Cell Functions, CD molecules, Innate, T-Cell Functions	NM_013488.2:950
Tlr9-mRNA	-0.227	0.54	-1.28	0.831	0.696	1	CD molecules, Chemokines & Receptors, Inflammation, Innate, Interleukins, TLR, Transporter Functions	NM_031178.2:1801
Entpd1-mRNA	1.43	3.44	-5.3	8.16	0.699	1	CD molecules	NM_009848.3:2062
Socs1-mRNA	0.623	1.47	-2.26	3.5	0.7	1	Cytokines & Receptors, T-Cell Functions	NM_009896.2:1020
Tnfrsf18-mRNA	0.622	1.5	-2.33	3.57	0.707	1	Apoptosis, TNF Superfamily	NM_009400.2:840
Il16-mRNA	0.159	0.398	-0.621	0.938	0.71	1	Chemokines & Receptors, Cytokines & Receptors, Interleukins, Leukocyte Functions	NM_010551.3:3095
Lamp2-mRNA	0.257	0.65	-1.02	1.53	0.712	1	CD molecules	NM_001017959.1:908
Itgb1-mRNA	-0.226	0.575	-1.35	0.902	0.715	1	Adhesion, CD molecules, Cell Cycle, Leukocyte Functions	NM_010578.1:1855
Ifnl2-mRNA	0.64	1.61	-2.51	3.79	0.717	1	Interferon	NM_001024673.2:72
Dusp4-mRNA	0.438	1.13	-1.77	2.64	0.717	1	Basic Cell Functions, Innate	NM_176933.4:2200
Fcer2a-mRNA	-0.305	0.785	-1.84	1.23	0.718	1	Adaptive, B-Cell Functions, CD molecules, Humoral, Inflammation, Macrophage Functions	NM_001253737.1:1770
Ythdf2-mRNA	-0.173	0.447	-1.05	0.702	0.718	1	Basic Cell Functions, Humoral	NM_145393.4:750
Mmp9-mRNA	0.597	1.52	-2.39	3.58	0.721	1	Adhesion, Apoptosis, Cancer Progression	NM_013599.2:1570
Pou2f2-mRNA	-0.25	0.655	-1.53	1.03	0.723	1	Humoral, T-Cell Functions	NM_001163556.1:52
Rela-mRNA	-0.225	0.593	-1.39	0.937	0.724	1	Innate, Interleukins, Pathogen Response	NM_009045.4:645
Ptprc-mRNA	0.222	0.597	-0.948	1.39	0.729	1	B-Cell Functions, CD molecules, Cytokines & Receptors, T-Cell Functions	NM_011210.3:2320
Atg7-mRNA	-0.222	0.6	-1.4	0.953	0.73	1	Apoptosis, Transporter Functions	NM_028835.1:855
Adora2a-mRNA	0.597	1.6	-2.53	3.73	0.733	1	Apoptosis, Inflammation	NM_009630.2:2306
C8a-mRNA	0.597	1.63	-2.6	3.79	0.739	1	Complement Pathway, Innate	NM_146148.2:1022
Hif1a-mRNA	-0.219	0.623	-1.44	1	0.743	1	Apoptosis, Cancer Progression	NM_010431.2:1294
Card11-mRNA	-0.204	0.582	-1.35	0.936	0.743	1	B-Cell Functions, Cytokines & Receptors, Interleukins, T-Cell Functions	NM_175362.2:545
Tap1-mRNA	0.206	0.593	-0.955	1.37	0.745	1	Antigen Processing, MHC, T-Cell Functions, Transporter Functions	NM_001161730.1:856
Ebi3-mRNA	1.21	3.49	-5.64	8.06	0.746	1	Cytokines & Receptors, Humoral, Interleukins	NM_015766.2:1015
Elane-mRNA	0.596	1.7	-2.74	3.94	0.749	1	Chemokines & Receptors, Cytokines & Receptors, Inflammation, Interleukins, Leukocyte Functions	NM_015779.2:491
Mapk14-mRNA	-0.938	2.7	-6.22	4.35	0.751	1	Innate, Senescence, Transporter Functions	NM_001168513.1:114
Ifit2-mRNA	0.333	0.983	-1.59	2.26	0.752	1	Interferon	NM_008332.2:230
Relb-mRNA	0.193	0.571	-0.927	1.31	0.753	1	Antigen Processing, Dendritic Cell Functions, T-Cell Functions	NM_009046.2:2013
Ccr3-mRNA	0.849	2.55	-4.15	5.85	0.761	1	Cancer Progression, CD molecules, Chemokines & Receptors, Cytokines & Receptors, Inflammation, Innate, T-Cell Functions	NM_009914.4:664
C7-mRNA	-0.485	1.54	-3.5	2.53	0.773	1	Complement Pathway, Innate	XM_356827.6:215
Il11ra1-mRNA	-0.222	0.709	-1.61	1.17	0.775	1	Cytokines & Receptors, Interleukins, NK Cell Functions	NM_010549.3:22
Vhl-mRNA	0.397	1.3	-2.14	2.94	0.775	1	Cancer Progression	NM_009507.3:820
Map3k5-mRNA	-0.163	0.536	-1.21	0.887	0.776	1	Apoptosis, Innate	NM_008580.4:640
Cd74-mRNA	-0.209	0.72	-1.62	1.2	0.786	1	Antigen Processing, B-Cell Functions, CD molecules, Innate, MHC, T-Cell Functions	NM_001042605.1:391
Reps1-mRNA	-0.155	0.536	-1.21	0.895	0.786	1	Basic Cell Functions	NM_001111065.1:294
Map2k1-mRNA	0.148	0.518	-0.868	1.16	0.789	1	Adhesion, Cell Cycle, Innate, Senescence, Transporter Functions	NM_008927.3:1695
Irf1-mRNA	0.182	0.64	-1.07	1.44	0.79	1	Interleukins, T-Cell Functions	NM_008390.1:365
Notch1-mRNA	-0.168	0.599	-1.34	1.01	0.793	1	Basic Cell Functions	NM_008714.2:1425
Ltbr-mRNA	0.817	2.9	-4.86	6.49	0.796	1	Apoptosis, TNF Superfamily	NM_010736.3:1962
Abcg1-mRNA	0.193	0.709	-1.2	1.58	0.799	1	Innate, Transporter Functions	NM_009593.1:295
Tbk1-mRNA	-0.109	0.404	-0.902	0.683	0.8	1	Innate, Interferon, Pathogen Response, TLR	NM_019786.4:440
Mapk3-mRNA	-0.176	0.657	-1.46	1.11	0.802	1	Apoptosis, Cell Cycle, Innate, Interleukins	NM_011952.2:825
Tank-mRNA	0.17	0.635	-1.08	1.42	0.802	1	Basic Cell Functions, Innate	NM_011529.1:491
Pnma1-mRNA	0.786	2.88	-4.86	6.43	0.803	1	Adaptive, Adhesion, Inflammation	NM_027438.3:906
Psmb10-mRNA	-0.155	0.583	-1.3	0.988	0.804	1	Humoral, T-Cell Functions	NM_013640.3:401
Smn1-mRNA	0.139	0.542	-0.924	1.2	0.811	1	Cancer Progression	NM_011420.2:390
Pmch-mRNA	0.418	1.6	-2.72	3.56	0.811	1	Basic Cell Functions	NM_029971.2:215
Prkce-mRNA	0.158	0.62	-1.06	1.37	0.812	1	Cell Cycle, Cytokines & Receptors, Macrophage Functions, TLR, Transporter Functions	NM_011104.2:1510
Ets1-mRNA	0.134	0.528	-0.9	1.17	0.812	1	Apoptosis, Cell Cycle, Senescence	NM_001038642.1:740
Epsti1-mRNA	0.416	1.62	-2.76	3.59	0.814	1	Basic Cell Functions	NM_029495.2:26
Siglec1-mRNA	0.418	1.64	-2.8	3.63	0.816	1	Adhesion, CD molecules, Transporter Functions	NM_011426.3:4550
Cd96-mRNA	0.418	1.67	-2.86	3.69	0.819	1	Adhesion, CD molecules, NK Cell Functions	NM_032465.2:34
Smad4-mRNA	0.159	0.65	-1.12	1.43	0.819	1	Cancer Progression	NM_008540.2:2885
Dpp4-mRNA	0.131	0.546	-0.939	1.2	0.822	1	B-Cell Functions, CD molecules, T-Cell Functions	NM_001159543.1:1303
Jak2-mRNA	0.12	0.505	-0.87	1.11	0.824	1	Adaptive, Cytokines & Receptors, Innate, Interleukins, T-Cell Functions	NM_008413.2:1049
Ceacam1-mRNA	0.15	0.647	-1.12	1.42	0.828	1	Cancer Progression, CD molecules	NM_001039185.1:294
Btla-mRNA	-0.119	0.516	-1.13	0.893	0.828	1	B-Cell Functions, CD molecules, T-Cell Functions	NM_001037719.2:24
Bid-mRNA	1	4.26	-7.34	9.35	0.829	1	Apoptosis, Cell Cycle, Innate	NM_007544.3:1307
Irf5-mRNA	0.128	0.563	-0.976	1.23	0.831	1	Senescence	NM_012057.3:1826
Pik3cg-mRNA	-0.15	0.661	-1.44	1.14	0.832	1	Apoptosis, Inflammation, Innate	NM_020272.2:2890
Cd63-mRNA	0.323	1.4	-2.41	3.06	0.832	1	Adhesion, CD molecules	NM_001042580.1:220
Ccr8-mRNA	0.348	1.58	-2.74	3.44	0.839	1	Adaptive, Chemokines & Receptors	NM_007720.2:426
Dll4-mRNA	0.349	1.61	-2.81	3.5	0.842	1	Cancer Progression	NM_019454.2:542
H2-DMb2-mRNA	0.136	0.657	-1.15	1.42	0.846	1	Antigen Processing, MHC	NM_010388.4:195
Csf1-mRNA	0.152	0.764	-1.35	1.65	0.852	1	Cytokines & Receptors, Inflammation, Innate, Macrophage Functions, Transporter Functions	NM_001113530.1:833
Csf3r-mRNA	0.595	2.95	-5.18	6.37	0.853	1	Adhesion, CD molecules, Cytokines & Receptors	NM_001252651.1:1294
Foxj1-mRNA	0.333	1.67	-2.95	3.61	0.855	1	Humoral, Interleukins, Leukocyte Functions, T-Cell Functions	NM_008240.3:2179
Cxcr4-mRNA	0.116	0.605	-1.07	1.3	0.857	1	CD molecules, Chemokines & Receptors, Cytokines & Receptors, Dendritic Cell Functions, Inflammation, T-Cell Functions, Transporter Functions	NM_009911.3:704
Psmb8-mRNA	-0.133	0.697	-1.5	1.23	0.858	1	Antigen Processing	NM_010724.2:362
Cd34-mRNA	0.333	1.73	-3.05	3.72	0.859	1	Cancer Progression, CD molecules, Interleukins, Leukocyte Functions	NM_001111059.1:560
Oas2-mRNA	1.21	6.51	-11.5	14	0.864	1	Basic Cell Functions	NM_145227.3:414
Herc6-mRNA	-0.118	0.66	-1.41	1.18	0.867	1	Basic Cell Functions	NM_025992.2:876
Ltk-mRNA	0.754	4.29	-7.65	9.16	0.872	1	Apoptosis	NM_008523.2:788
Atm-mRNA	-0.0716	0.421	-0.897	0.754	0.873	1	Apoptosis, B-Cell Functions, Cell Cycle, Senescence	NM_007499.2:5543
Pdgfrb-mRNA	0.266	1.55	-2.76	3.3	0.874	1	CD molecules	NM_008809.1:1185
Axl-mRNA	0.126	0.738	-1.32	1.57	0.875	1	Inflammation, Innate, NK Cell Functions, Transporter Functions	NM_009465.3:3820
Cxcr5-mRNA	-0.077	0.461	-0.981	0.827	0.875	1	B-Cell Functions, CD molecules, Chemokines & Receptors	NM_007551.2:1648
Cd55-mRNA	0.119	0.732	-1.32	1.55	0.879	1	CD molecules, Complement Pathway, Innate	NM_010016.2:1058
H2-Aa-mRNA	0.108	0.668	-1.2	1.42	0.88	1	Antigen Processing, Interferon, MHC, T-Cell Functions	NM_010378.2:450
Vwf-mRNA	-0.116	0.717	-1.52	1.29	0.882	1	Adhesion, Cancer Progression	NM_011708.3:6354
Il12a-mRNA	-0.75	4.71	-9.98	8.48	0.884	1	Cell Cycle, Cytokines & Receptors, Interleukins, NK Cell Functions, Pathogen Response, T-Cell Functions	NM_008351.1:355
Cybb-mRNA	0.102	0.666	-1.2	1.41	0.886	1	Innate, Transporter Functions	NM_007807.2:1535
Ccl21a-mRNA	0.266	1.74	-3.15	3.68	0.888	1	Chemokines & Receptors	NM_011124.4:170
Cd180-mRNA	0.0908	0.612	-1.11	1.29	0.889	1	CD molecules, Inflammation, Innate	NM_008533.2:860
Tnfaip3-mRNA	-0.518	3.77	-7.91	6.87	0.899	1	Apoptosis, B-Cell Functions, Inflammation, Innate	NM_009397.2:232
Smad2-mRNA	-0.0789	0.598	-1.25	1.09	0.901	1	Cancer Progression	NM_010754.4:880
Ifnar2-mRNA	-0.0841	0.64	-1.34	1.17	0.902	1	Cytokines & Receptors, Interferon	NM_001110498.1:725
Il17rb-mRNA	0.223	1.7	-3.1	3.55	0.904	1	Cytokines & Receptors	NM_019583.3:1338
Ifngr1-mRNA	-0.0902	0.716	-1.49	1.31	0.906	1	Adaptive, CD molecules, Cytokines & Receptors, Innate, Interferon	NM_010511.2:985
Ly96-mRNA	-0.446	3.51	-7.32	6.43	0.907	1	Humoral, Inflammation, Innate, Pathogen Response	NM_001159711.1:64
Bst2-mRNA	0.0875	0.702	-1.29	1.46	0.907	1	CD molecules, Humoral, Innate	NM_198095.2:468
Hsd11b1-mRNA	0.641	5.09	-9.33	10.6	0.908	1	Basic Cell Functions	NM_008288.2:110
Atg10-mRNA	-0.76	6.07	-12.7	11.1	0.908	1	Transporter Functions	NM_025770.3:46
Itgae-mRNA	0.516	4.13	-7.59	8.62	0.909	1	Adhesion, CD molecules	NM_008399.1:775
Selplg-mRNA	0.0973	0.847	-1.56	1.76	0.914	1	Adhesion, CD molecules, Leukocyte Functions	NM_009151.3:1712
Atg16l1-mRNA	0.0834	0.742	-1.37	1.54	0.916	1	Transporter Functions	NM_001205391.1:280
Flt3-mRNA	0.416	3.73	-6.9	7.73	0.918	1	B-Cell Functions, CD molecules, Cytokines & Receptors, T-Cell Functions	NM_010229.2:3302
Tnfrsf9-mRNA	0.348	3.15	-5.83	6.53	0.919	1	CD molecules, TNF Superfamily	NM_001077508.1:1590
Ilf3-mRNA	-0.0582	0.539	-1.11	0.998	0.919	1	Chemokines & Receptors	NM_010561.2:1902
Tapbp-mRNA	0.0411	0.383	-0.709	0.791	0.92	1	Antigen Processing, MHC	NM_009318.2:2195
Psma2-mRNA	0.0684	0.643	-1.19	1.33	0.92	1	Cancer Progression	NM_008944.2:136
Ikbke-mRNA	0.611	5.76	-10.7	11.9	0.922	1	Apoptosis, Innate	NM_019777.3:618
Fas-mRNA	0.417	4.1	-7.61	8.44	0.925	1	B-Cell Functions, CD molecules, Inflammation, T-Cell Functions, TNF Superfamily , Transporter Functions	NM_007987.2:596
Klrc1-mRNA	0.487	4.8	-8.92	9.89	0.926	1	CD molecules, NK Cell Functions	NM_001136068.1:68
Irak2-mRNA	0.0478	0.481	-0.896	0.991	0.926	1	Cytokines & Receptors, Innate, Interleukins, TLR	NM_001113553.1:485
Lilra5-mRNA	-0.168	1.66	-3.42	3.09	0.926	1	CD molecules, Innate	NM_001081239.2:994
Maf-mRNA	0.543	5.4	-10	11.1	0.926	1	T-Cell Functions	NM_001025577.2:43
Aicda-mRNA	0.555	5.72	-10.7	11.8	0.929	1	Basic Cell Functions	NM_009645.2:552
Apoe-mRNA	0.0406	0.429	-0.8	0.882	0.929	1	Apoptosis, Cancer Progression, Transporter Functions	NM_009696.3:129
Hamp-mRNA	0.266	2.77	-5.16	5.69	0.93	1	Basic Cell Functions, Innate	NM_032541.1:202
Cd27-mRNA	-0.362	3.91	-8.03	7.3	0.932	1	B-Cell Functions, CD molecules, T-Cell Functions, TNF Superfamily	NM_001033126.2:235
Lamp1-mRNA	0.0327	0.361	-0.675	0.74	0.932	1	CD molecules, Transporter Functions	NM_010684.2:2080
Lgals3-mRNA	-0.222	2.43	-4.98	4.54	0.933	1	Innate, T-Cell Functions	NM_001145953.1:665
Igf2r-mRNA	-0.545	6	-12.3	11.2	0.933	1	Apoptosis, CD molecules, Transporter Functions	NM_010515.1:2585
Ifi35-mRNA	-0.0682	0.774	-1.59	1.45	0.934	1	Interferon	NM_027320.4:820
Tfe3-mRNA	-0.0464	0.55	-1.12	1.03	0.937	1	Humoral	NM_172472.3:2715
Ticam1-mRNA	0.235	2.73	-5.12	5.59	0.937	1	B-Cell Functions, Chemokines & Receptors, Inflammation, Innate, Interleukins, Pathogen Response, TLR, Transporter Functions	NM_174989.4:2159
Cd3d-mRNA	-0.273	3.34	-6.82	6.27	0.94	1	CD molecules, T-Cell Functions	NM_013487.2:289
Cxcl1-mRNA	0.127	1.56	-2.93	3.19	0.94	1	Adaptive, Chemokines & Receptors, Cytokines & Receptors, Inflammation, Transporter Functions	NM_008176.1:560
Cxcl9-mRNA	0.127	1.57	-2.95	3.2	0.941	1	Adaptive, Chemokines & Receptors, Cytokines & Receptors, Inflammation, Innate	NM_008599.2:40
Myc-mRNA	0.0528	0.666	-1.25	1.36	0.941	1	Apoptosis, Cell Cycle, Senescence	NM_010849.4:630
Cd200-mRNA	0.0354	0.455	-0.857	0.928	0.942	1	CD molecules	NM_010818.3:686
Thbs1-mRNA	-0.115	1.49	-3.04	2.81	0.943	1	Adaptive, Cell Cycle, Inflammation, Macrophage Functions	NM_011580.3:702
Il1r1-mRNA	0.263	3.43	-6.45	6.98	0.944	1	Adaptive, CD molecules, Cytokines & Receptors, Inflammation, Innate, Interleukins, T-Cell Functions	NM_001123382.1:820
Lamp3-mRNA	-0.495	6.8	-13.8	12.8	0.947	1	CD molecules	NM_177356.3:1074
Il23r-mRNA	-0.115	1.58	-3.21	2.98	0.947	1	Cytokines & Receptors, Inflammation, Innate, Interleukins, Leukocyte Functions	NM_144548.1:690
Mapk8-mRNA	-0.0418	0.619	-1.26	1.17	0.949	1	Adaptive, Apoptosis, Innate, T-Cell Functions	NM_016700.3:970
Fn1-mRNA	-0.115	1.7	-3.44	3.21	0.95	1	Adhesion, Apoptosis	NM_010233.1:2627
Lbp-mRNA	0.263	3.88	-7.34	7.87	0.95	1	Chemokines & Receptors, Inflammation, Innate, Leukocyte Functions, Macrophage Functions, Transporter Functions	NM_008489.2:1015
Mapkapk2-mRNA	-0.0433	0.654	-1.33	1.24	0.95	1	Inflammation, Innate, Interleukins, TLR	NM_008551.1:1991
Oas3-mRNA	0.285	4.22	-7.98	8.55	0.95	1	Basic Cell Functions	NM_145226.2:365
Klra1-mRNA	0.193	2.89	-5.47	5.86	0.951	1	NK Cell Functions	NM_016659.3:105
Il9-mRNA	0.107	1.62	-3.07	3.29	0.951	1	Adaptive, Cytokines & Receptors, Inflammation, Interleukins, T-Cell Functions	NM_008373.1:39
Itgb3-mRNA	0.0933	1.43	-2.71	2.9	0.952	1	CD molecules, Leukocyte Functions, Macrophage Functions, Transporter Functions	NM_016780.2:2595
Masp2-mRNA	0.193	3.08	-5.85	6.24	0.954	1	Complement Pathway, Innate	NM_010767.3:363
Rel-mRNA	0.0398	0.692	-1.32	1.4	0.957	1	Cytokines & Receptors, Interleukins, T-Cell Functions	NM_009044.2:1290
Jak1-mRNA	0.0309	0.551	-1.05	1.11	0.958	1	Chemokines & Receptors, Cytokines & Receptors, Innate, T-Cell Functions	NM_146145.2:4080
Cd80-mRNA	0.193	3.48	-6.62	7.01	0.959	1	Adaptive, CD molecules, T-Cell Functions	NM_009855.2:210
Il12rb1-mRNA	0.171	3.15	-6	6.34	0.96	1	CD molecules, Cytokines & Receptors, Interleukins, NK Cell Functions, T-Cell Functions	NM_008353.2:1088
Klra2-mRNA	0.266	5.15	-9.82	10.4	0.962	1	NK Cell Functions	NM_001170851.1:420
C8g-mRNA	0.127	2.49	-4.75	5.01	0.963	1	Complement Pathway, Innate, Transporter Functions	NM_027062.1:770
Tnfrsf14-mRNA	-0.272	5.35	-10.8	10.2	0.963	1	CD molecules, T-Cell Functions, TNF Superfamily	NM_178931.2:625
Stat3-mRNA	-0.0291	0.619	-1.24	1.18	0.965	1	Adaptive, Inflammation	NM_213659.2:2130
Cdh1-mRNA	0.127	2.71	-5.18	5.43	0.966	1	Cancer Progression, CD molecules	NM_009864.2:1610
Msr1-mRNA	-0.115	2.49	-4.99	4.76	0.966	1	CD molecules, Macrophage Functions, Transporter Functions	NM_001113326.1:555
Irf4-mRNA	0.0141	0.32	-0.612	0.641	0.967	1	Interleukins, T-Cell Functions, TLR	NM_013674.1:1878
Inpp5d-mRNA	0.0193	0.508	-0.976	1.01	0.972	1	Apoptosis, B-Cell Functions, Interleukins	NM_001110192.1:2186
Emr1-mRNA	0.107	2.81	-5.4	5.61	0.972	1	Basic Cell Functions	NM_010130.1:995
Amica1-mRNA	0.183	5.09	-9.79	10.2	0.974	1	Adhesion, Transporter Functions	NM_001005421.4:1002
Yy1-mRNA	-0.186	5.19	-10.4	9.98	0.974	1	T-Cell Functions	NM_009537.3:760
Tollip-mRNA	0.022	0.636	-1.22	1.27	0.974	1	Inflammation, Innate, Interleukins	NM_023764.3:260
Syk-mRNA	-0.0211	0.652	-1.3	1.26	0.976	1	B-Cell Functions, Innate, Interleukins, Leukocyte Functions, Macrophage Functions, T-Cell Functions, Transporter Functions	NM_001198977.1:2064
Pparg-mRNA	0.224	7.3	-14.1	14.5	0.977	1	Cytokines & Receptors, Inflammation, Innate, Macrophage Functions, Transporter Functions	NM_011146.1:1060
Il2ra-mRNA	-0.151	5.2	-10.3	10	0.979	1	Adaptive, B-Cell Functions, CD molecules, Inflammation, T-Cell Functions	NM_008367.2:325
Cyfip2-mRNA	-0.0166	0.613	-1.22	1.18	0.98	1	Adhesion, Apoptosis, Innate	NM_001252459.1:1136
Cd36-mRNA	0.099	4.39	-8.51	8.71	0.983	1	Cancer Progression, CD molecules, Innate, Transporter Functions	NM_007643.3:1520
Psmb9-mRNA	-0.0124	0.614	-1.22	1.19	0.985	1	Antigen Processing	NM_013585.2:540
Ikbkg-mRNA	-0.12	6.29	-12.4	12.2	0.986	1	B-Cell Functions, Innate	NM_178590.2:525
Il4ra-mRNA	0.00984	0.54	-1.05	1.07	0.986	1	CD molecules, Chemokines & Receptors, Cytokines & Receptors, Inflammation, Macrophage Functions, T-Cell Functions	NM_010557.1:3017
Pin1-mRNA	-0.099	5.52	-10.9	10.7	0.987	1	Cell Cycle, Cytokines & Receptors, Innate	NM_023371.3:2480
Cd97-mRNA	0.00952	0.564	-1.09	1.11	0.987	1	Adaptive, Adhesion, CD molecules, Inflammation, Innate	NM_011925.1:1975
Casp3-mRNA	0.147	11.1	-21.6	21.9	0.99	1	Apoptosis, B-Cell Functions, Cell Cycle, T-Cell Functions	NM_009810.2:630
Klra3-mRNA	0.00461	0.798	-1.56	1.57	0.996	1	NK Cell Functions	NM_010648.2:7
Lyz2-mRNA	0.00144	0.563	-1.1	1.11	0.998	1	Transporter Functions	NM_017372.3:98
Chit1-mRNA	0.00112	2.57	-5.04	5.04	1	1	Basic Cell Functions	NM_027979.1:335
Slc7a11-mRNA	0.000649	1.5	-2.94	2.94	1	1	Transporter Functions	NM_011990.2:1700
Xaf1-mRNA	0.000929	3.37	-6.61	6.61	1	1	Apoptosis	NM_001037713.3:100
Cd99-mRNA	0.000332	1.48	-2.9	2.9	1	1	CD molecules	NM_025584.2:716
Il11-mRNA	0.00204	10.2	-20	20	1	1	B-Cell Functions, Cytokines & Receptors, Interleukins	NM_008350.2:285
Txk-mRNA	0.000416	3.24	-6.35	6.35	1	1	Adaptive, Cytokines & Receptors, Interleukins, T-Cell Functions	NM_001122754.1:835
Tnfrsf17-mRNA	0.000233	2.89	-5.65	5.66	1	1	CD molecules, TNF Superfamily	NM_011608.1:140
Alcam-mRNA	-2.48e-16	0.559	-1.1	1.1	1	1	Adhesion, CD molecules	NM_009655.1:2605

## Sheet: ECM to Saline
GENE	Log2 fold change	std error (log2)	Lower confidence limit (log2)	Upper confidence limit (log2)	P-value	BY.p.value	Gene.sets	probe.ID
Rps6	1.87	0.339	1.2	2.53	0.0118	1	Apoptosis, Cell Cycle, T-Cell Functions	NM_009096.3:1195
Mavs	1.87	0.351	1.19	2.56	0.0129	1	Innate, Interferon, Interleukins	NM_144888.1:2510
Ifit3	2.89	0.572	1.77	4.01	0.015	1	Interferon	NM_010501.1:1290
Smad4	2.42	0.481	1.48	3.36	0.0151	1	Cancer Progression	NM_008540.2:2885
Ccnd3	2.36	0.476	1.43	3.29	0.0158	1	Cell Cycle, T-Cell Functions	NM_007632.2:1311
Il6st	2.74	0.584	1.59	3.88	0.0183	1	Adaptive, CD molecules, Cytokines & Receptors, Inflammation, Interleukins, T-Cell Functions	NM_010560.2:2325
Bid	1.59	0.342	0.918	2.26	0.0188	1	Apoptosis, Cell Cycle, Innate	NM_007544.3:1307
Pik3cd	1.43	0.323	0.795	2.06	0.0215	1	Inflammation, Innate	XM_003945690.1:4648
Psen1	2.01	0.467	1.1	2.93	0.023	1	Apoptosis, Leukocyte Functions, T-Cell Functions, Transporter Functions	NM_008943.2:2770
Atf1	1.92	0.446	1.05	2.8	0.023	1	Innate	NM_007497.3:1216
Tnfsf14	3.17	0.737	1.73	4.61	0.0231	1	Apoptosis, CD molecules, Cytokines & Receptors, T-Cell Functions, TNF Superfamily	NM_019418.2:1060
Ctla4	2.44	0.575	1.31	3.57	0.024	1	B-Cell Functions, CD molecules, T-Cell Functions	NM_009843.3:1475
Tlr3	2.5	0.59	1.34	3.66	0.024	1	CD molecules, Chemokines & Receptors, Inflammation, Innate, Interleukins, Pathogen Response, TLR, Transporter Functions	NM_126166.2:1165
Atg12	1.96	0.472	1.04	2.89	0.0252	1	Innate, Transporter Functions	NM_026217.1:1800
Tnfsf10	3.42	0.828	1.79	5.04	0.0258	1	Apoptosis, CD molecules, Cytokines & Receptors, TNF Superfamily	NM_009425.2:2055
Traf3	1.47	0.359	0.766	2.17	0.0264	1	Apoptosis, Cytokines & Receptors, Innate, TLR	NM_001048206.1:6385
Tfe3	1.94	0.477	1.01	2.88	0.0268	1	Humoral	NM_172472.3:2715
Cxcr6	2.23	0.551	1.15	3.31	0.0271	1	CD molecules, Chemokines & Receptors, Innate	NM_030712.4:650
Runx1	1.66	0.413	0.853	2.47	0.0276	1		NM_001111021.1:3055
Hmgb1	1.94	0.484	0.995	2.89	0.0277	1	Adaptive, Apoptosis, Inflammation, Innate, Pathogen Response	NM_010439.3:1574
Cd3eap	2.12	0.531	1.08	3.17	0.028	1	CD molecules	NM_145822.2:1858
Gtf3c1	1.63	0.408	0.828	2.43	0.0282	1		NM_207239.1:4586
Map2k2	1.84	0.464	0.934	2.75	0.0285	1	Basic Cell Functions, Innate	NM_023138.4:1440
Cd86	1.9	0.481	0.956	2.84	0.029	1	Adaptive, B-Cell Functions, CD molecules, Dendritic Cell Functions, T-Cell Functions, TLR	NM_019388.3:251
Dusp4	2.25	0.575	1.12	3.37	0.0297	1	Basic Cell Functions, Innate	NM_176933.4:2200
Smad3	1.82	0.47	0.902	2.75	0.0304	1	Cancer Progression	NM_016769.3:1845
Irak3	1.34	0.351	0.654	2.03	0.0315	1	Cytokines & Receptors, Innate, Interleukins	NM_028679.3:2608
Cmpk2	2.38	0.622	1.16	3.6	0.0316	1	Basic Cell Functions	NM_020557.4:1600
Cd79a	1.59	0.419	0.773	2.41	0.0319	1	B-Cell Functions, CD molecules	NM_007655.3:1175
Bcl2l1	2.26	0.596	1.1	3.43	0.0319	1	Apoptosis, Cytokines & Receptors, Innate	NM_009743.4:200
Selplg	2.43	0.647	1.16	3.7	0.0329	1	Adhesion, CD molecules, Leukocyte Functions	NM_009151.3:1712
Mapkapk2	1.64	0.436	0.782	2.49	0.033	1	Inflammation, Innate, Interleukins, TLR	NM_008551.1:1991
Tlr4	2.25	0.6	1.07	3.43	0.0331	1	Adaptive, CD molecules, Chemokines & Receptors, Inflammation, Innate, Interleukins, Pathogen Response, T-Cell Functions, TLR	NM_021297.2:2510
Pdcd1lg2	2.36	0.64	1.1	3.62	0.0346	1	CD molecules, T-Cell Functions	NM_021396.2:1870
Icam1	1.73	0.473	0.799	2.65	0.0356	1	Adaptive, Antigen Processing, CD molecules, Leukocyte Functions, T-Cell Functions, Transporter Functions	NM_010493.2:2195
Il6ra	1.94	0.535	0.888	2.99	0.0363	1	CD molecules, Chemokines & Receptors, Cytokines & Receptors, Interleukins	NM_010559.2:2825
Creb1	1.42	0.394	0.649	2.19	0.0365	1	Innate	NM_001037726.1:2734
Hck	1.51	0.42	0.685	2.33	0.037	1	Inflammation, Innate	NM_010407.3:1874
Cd274	1.72	0.482	0.774	2.66	0.0376	1	CD molecules, T-Cell Functions	NM_021893.2:515
Ifit1	3.21	0.907	1.44	4.99	0.0383	1	Interferon, Transporter Functions	NM_008331.2:890
Tnfrsf1b	2.3	0.649	1.03	3.57	0.0384	1	CD molecules, Inflammation, TNF Superfamily	NM_011610.3:3270
Map2k4	1.58	0.455	0.694	2.48	0.0399	1	Apoptosis, Innate	NM_009157.4:1335
Isg15	2.01	0.579	0.875	3.14	0.0403	1	Basic Cell Functions, Innate	NM_015783.1:395
Mif	1.61	0.464	0.699	2.52	0.0404	1	B-Cell Functions, Cytokines & Receptors, Inflammation, Innate, Transporter Functions	NM_010798.2:373
Nfatc2	2.35	0.686	1.01	3.7	0.0416	1	Cytokines & Receptors, T-Cell Functions	NM_001037177.1:1559
H2-DMb1	1.08	0.315	0.46	1.69	0.0418	1	Antigen Processing, MHC	NM_010387.2:1089
Csf2rb	2.78	0.818	1.18	4.38	0.0424	1	Cancer Progression, CD molecules, Cytokines & Receptors	NM_007780.4:4185
Slamf1	1.71	0.504	0.719	2.7	0.0429	1	CD molecules	NM_013730.4:1770
Bmi1	1.92	0.567	0.806	3.03	0.043	1	B-Cell Functions, Humoral, Senescence	NM_007552.4:3354
Rrad	2.34	0.695	0.978	3.7	0.0435	1	Basic Cell Functions	NM_019662.2:1439
Cd53	1.66	0.494	0.691	2.63	0.0438	1	CD molecules	NM_007651.3:2300
Cd1d1	1.83	0.548	0.757	2.91	0.0443	1	Antigen Processing, CD molecules, Innate, Interleukins, Macrophage Functions, MHC, T-Cell Functions	NM_007639.3:1340
Osm	3.79	1.14	1.56	6.03	0.0447	1	Apoptosis, Cytokines & Receptors	NM_001013365.2:579
Trem1	2.88	0.871	1.18	4.59	0.0454	1	CD molecules, Humoral	NM_021406.5:1704
Dusp6	1.33	0.406	0.534	2.13	0.0466	1	Apoptosis, Innate	NM_026268.2:1648
Cd69	1.64	0.503	0.652	2.62	0.0472	1	B-Cell Functions, Macrophage Functions	NM_001033122.3:1370
Cd8a	3.56	1.1	1.4	5.73	0.0482	1	Adaptive, CD molecules, Innate, T-Cell Functions	NM_001081110.2:355
Tlr6	2.06	0.639	0.804	3.31	0.0486	1	Adaptive, CD molecules, Inflammation, Innate, Interleukins, Microglial Functions, Pathogen Response, T-Cell Functions, TLR	NM_011604.3:475
Pycard	2.04	0.636	0.792	3.29	0.0491	1	Apoptosis, Inflammation, Innate, Interleukins	NM_023258.4:1654
Relb	1.6	0.502	0.619	2.59	0.0496	1	Antigen Processing, Dendritic Cell Functions, T-Cell Functions	NM_009046.2:2013
Atf2	1.77	0.555	0.682	2.86	0.0497	1	Innate	NM_001284371.1:1392
Tfeb	1.43	0.45	0.545	2.31	0.0505	1	Humoral	NM_001161723.1:534
Myd88	1.91	0.617	0.706	3.12	0.0531	1	Chemokines & Receptors, Cytokines & Receptors, Inflammation, Innate, Interleukins, TLR, Transporter Functions	NM_010851.2:1595
Lta	1.1	0.353	0.403	1.79	0.0533	1	Adaptive, Cytokines & Receptors, Humoral, Inflammation, Pathogen Response, TNF Superfamily	NM_010735.1:1115
Tgfbr1	2.14	0.693	0.783	3.5	0.0537	1	Apoptosis, Cancer Progression	NM_009370.2:4425
Map3k7	1.31	0.424	0.475	2.14	0.0541	1	Apoptosis, Innate, T-Cell Functions, TLR	NM_009316.1:822
Elk1	2.5	0.811	0.907	4.09	0.0542	1	Innate	NM_007922.4:3070
Psmd7	2	0.654	0.718	3.28	0.0551	1	CD molecules	NM_010817.2:1424
Il1rap	2.58	0.847	0.925	4.24	0.0553	1	Cytokines & Receptors, Inflammation, Innate, Interleukins	NM_008364.2:2415
Itgb2	1.37	0.448	0.488	2.24	0.0555	1	CD molecules, Humoral, Inflammation, Leukocyte Functions, NK Cell Functions, T-Cell Functions, Transporter Functions	NM_008404.4:2542
C2	2.16	0.71	0.772	3.56	0.0555	1	Complement Pathway, Innate	NM_013484.2:2359
Tlr7	1.48	0.496	0.512	2.46	0.0581	1	Chemokines & Receptors, Inflammation, Innate, Interleukins, Microglial Functions, Pathogen Response, TLR	NM_133211.3:3210
Mr1	2.95	0.987	1.02	4.88	0.0582	1	Antigen Processing, MHC	NM_008209.4:1360
Tmem173	1.5	0.502	0.515	2.48	0.0583	1	Apoptosis, Innate, Interferon	NM_028261.1:1792
Chil3	4.47	1.5	1.53	7.4	0.0585	1	Basic Cell Functions	NM_009892.2:823
Ticam2	2.35	0.789	0.807	3.9	0.0585	1	Cytokines & Receptors, Inflammation, Innate, Interleukins, TLR	NM_173394.2:1243
Cd40	1.18	0.397	0.4	1.96	0.0591	1	Adaptive, B-Cell Functions, CD molecules, Dendritic Cell Functions, Humoral, Inflammation, T-Cell Functions, TNF Superfamily	NM_011611.2:1425
Il2rb	3.1	1.05	1.04	5.15	0.0598	1	CD molecules, Cytokines & Receptors, Interleukins, NK Cell Functions	NM_008368.3:2365
Nod1	2.63	0.897	0.875	4.39	0.0607	1	Antigen Processing, Innate, Interleukins, Transporter Functions	NM_172729.2:1446
Cd244	3.2	1.1	1.05	5.35	0.0616	1	CD molecules, NK Cell Functions	NM_018729.2:262
Vhl	2.45	0.841	0.798	4.1	0.0621	1	Cancer Progression	NM_009507.3:820
Fadd	2.34	0.819	0.739	3.95	0.0644	1	Apoptosis, Innate, Interferon, Interleukins	NM_010175.5:2641
Cd80	2.47	0.864	0.775	4.16	0.0648	1	Adaptive, CD molecules, T-Cell Functions	NM_009855.2:210
Zap70	2.76	0.97	0.858	4.66	0.0654	1	T-Cell Functions	NM_009539.2:1030
Ccl19	3.53	1.24	1.09	5.96	0.0657	1	Chemokines & Receptors, Cytokines & Receptors, Dendritic Cell Functions, Inflammation, Leukocyte Functions, T-Cell Functions	NM_011888.2:465
Oas3	1.5	0.532	0.456	2.54	0.0669	1	Basic Cell Functions	NM_145226.2:365
Ceacam1	1.54	0.547	0.469	2.61	0.0669	1	Cancer Progression, CD molecules	NM_001039185.1:294
Mx2	2.37	0.844	0.714	4.02	0.0675	1	Innate	NM_013606.1:2095
Tigit	3.15	1.13	0.939	5.36	0.0683	1	Interleukins, T-Cell Functions	NM_001146325.1:730
Myc	1.51	0.543	0.451	2.58	0.0684	1	Apoptosis, Cell Cycle, Senescence	NM_010849.4:630
Itga6	1.24	0.445	0.37	2.11	0.0684	1	Adhesion, Apoptosis, CD molecules, Leukocyte Functions	NM_008397.3:910
Cd2	2.17	0.778	0.644	3.7	0.0686	1	CD molecules, NK Cell Functions, T-Cell Functions	XM_006500959.1:82
Ccl11	3.56	1.29	1.02	6.09	0.0708	1	Adaptive, Cancer Progression, Chemokines & Receptors, Cytokines & Receptors, Inflammation, T-Cell Functions	NM_011330.3:430
Serping1	2.93	1.08	0.818	5.03	0.0725	1	Complement Pathway, Innate	NM_009776.3:1480
Atg5	1.71	0.632	0.469	2.95	0.0736	1	Apoptosis, Innate, Transporter Functions	NM_053069.5:2142
Spn	2.15	0.798	0.583	3.71	0.0744	1	Adhesion, Apoptosis, CD molecules, T-Cell Functions	NM_001037810.1:726
Plaur	1.4	0.526	0.373	2.44	0.0758	1	Apoptosis, CD molecules	NM_011113.3:1085
Batf	2.2	0.829	0.576	3.83	0.0767	1		NM_016767.2:750
Nlrc5	1.14	0.43	0.293	1.98	0.0775	1	Innate, Interferon, MHC	NM_001033207.3:6665
H2-M3	1.18	0.45	0.298	2.06	0.0788	1	Antigen Processing, MHC, NK Cell Functions, T-Cell Functions	NM_013819.2:1180
Stat5b	1.01	0.39	0.242	1.77	0.0819	1	B-Cell Functions, Cell Cycle, Interleukins, NK Cell Functions, T-Cell Functions	NM_011489.3:4855
Angpt2	2.99	1.16	0.711	5.27	0.0824	1	Adhesion, Cancer Progression	NM_007426.3:2020
Tcf7	2.5	0.974	0.587	4.4	0.0831	1	Apoptosis, Interleukins, T-Cell Functions	NM_009331.3:1810
Csf3	3.49	1.37	0.809	6.17	0.0838	1	Cytokines & Receptors	NM_009971.1:830
Tnfrsf9	2.78	1.13	0.563	5.01	0.0911	1	CD molecules, TNF Superfamily	NM_001077508.1:1590
Smpd3	2.87	1.17	0.582	5.17	0.0911	1	Cell Cycle	NM_021491.3:1578
Masp2	2.07	0.846	0.412	3.73	0.0919	1	Complement Pathway, Innate	NM_010767.3:363
Ikzf1	1.48	0.606	0.293	2.67	0.0922	1	B-Cell Functions, NK Cell Functions, T-Cell Functions	NM_001025597.1:4420
Ciita	1.35	0.555	0.26	2.44	0.0935	1	Interferon, MHC	NM_007575.2:1358
Pla2g6	1.8	0.747	0.336	3.26	0.095	1	Basic Cell Functions	NM_001199023.1:768
Axl	3.71	1.58	0.625	6.8	0.0997	1	Inflammation, Innate, NK Cell Functions, Transporter Functions	NM_009465.3:3820
Fos	2.74	1.17	0.442	5.03	0.101	1	Inflammation, Innate, Pathogen Response	NM_010234.2:1330
Vegfa	3.17	1.38	0.465	5.88	0.105	1	Apoptosis, Cytokines & Receptors, Macrophage Functions, T-Cell Functions	NM_001025250.3:3015
Cd200	1.24	0.541	0.18	2.3	0.106	1	CD molecules	NM_010818.3:686
Stat6	0.957	0.425	0.124	1.79	0.11	1	Adaptive, Cytokines & Receptors, T-Cell Functions	NM_009284.2:3465
Thbd	3	1.34	0.363	5.63	0.112	1	CD molecules	NM_009378.3:2845
Ccr3	3.2	1.45	0.369	6.03	0.114	1	Cancer Progression, CD molecules, Chemokines & Receptors, Cytokines & Receptors, Inflammation, Innate, T-Cell Functions	NM_009914.4:664
Tgfb3	3.22	1.46	0.367	6.08	0.114	1	Apoptosis, T-Cell Functions	NM_009368.2:2410
Map2k1	1.16	0.526	0.127	2.19	0.115	1	Adhesion, Cell Cycle, Innate, Senescence, Transporter Functions	NM_008927.3:1695
Cd9	2.48	1.13	0.268	4.69	0.115	1	Adhesion, CD molecules	NM_007657.3:620
Il4ra	1.15	0.526	0.121	2.18	0.116	1	CD molecules, Chemokines & Receptors, Cytokines & Receptors, Inflammation, Macrophage Functions, T-Cell Functions	NM_010557.1:3017
Lrrn3	2.49	1.14	0.248	4.73	0.118	1	CD molecules	NM_010733.2:1765
Cd1d2	2.82	1.29	0.28	5.36	0.118	1	Antigen Processing, CD molecules, Innate, Interleukins, T-Cell Functions	NM_007640.2:438
Ltbr	3.17	1.46	0.315	6.03	0.118	1	Apoptosis, TNF Superfamily	NM_010736.3:1962
C5ar1	2.76	1.27	0.274	5.25	0.118	1	Chemokines & Receptors, Complement Pathway, Humoral	NM_007577.3:595
Il19	3.39	1.57	0.313	6.47	0.12	1	Apoptosis, Cytokines & Receptors, Interleukins	NM_001009940.1:464
C3ar1	3.28	1.52	0.299	6.25	0.12	1	Adaptive, Cancer Progression, Complement Pathway, Inflammation, Macrophage Functions	NM_009779.2:555
Anp32b	1.06	0.495	0.0921	2.03	0.121	1	Cell Cycle	NM_130889.2:480
Bcl2	1.38	0.647	0.116	2.65	0.122	1	B-Cell Functions, Innate, T-Cell Functions	NM_009741.3:1844
Litaf	2.24	1.06	0.16	4.33	0.125	1	Apoptosis	NM_019980.1:1100
Tnfsf12	3.17	1.51	0.203	6.14	0.127	1	Apoptosis, Cytokines & Receptors, TNF Superfamily	NM_011614.3:1215
Kit	2.86	1.39	0.123	5.59	0.133	1	CD molecules, Cytokines & Receptors	NM_001122733.1:4275
Mfge8	1.17	0.571	0.0502	2.29	0.133	1	Adhesion, Apoptosis, Transporter Functions	NM_008594.2:1357
Tnfsf8	3.17	1.55	0.131	6.21	0.133	1	CD molecules, Cytokines & Receptors, T-Cell Functions, TNF Superfamily	NM_009403.2:125
Tnf	1.87	0.93	0.0519	3.7	0.137	1	Adaptive, Chemokines & Receptors, Cytokines & Receptors, Humoral, Inflammation, Pathogen Response, T-Cell Functions, TNF Superfamily , Transporter Functions	NM_013693.1:1135
Colec12	2.18	1.08	0.0603	4.3	0.137	1	Innate, Transporter Functions	NM_130449.2:736
Cd40lg	2.97	1.48	0.0704	5.87	0.138	1	Adaptive, B-Cell Functions, CD molecules, Cytokines & Receptors, Dendritic Cell Functions, Inflammation, Interleukins, MHC, T-Cell Functions, TNF Superfamily	NM_011616.2:600
Cd83	1.13	0.567	0.0213	2.24	0.14	1	B-Cell Functions, CD molecules, Dendritic Cell Functions, Humoral, Interleukins, T-Cell Functions	NM_009856.2:1624
Cd33	1.62	0.685	0.277	2.96	0.142	1	Adhesion, CD molecules	NM_001111058.1:405
Egr3	1.09	0.55	0.00973	2.17	0.142	1	Apoptosis	NM_018781.2:518
Cd96	3.77	1.91	0.0287	7.52	0.143	1	Adhesion, CD molecules, NK Cell Functions	NM_032465.2:34
Ccl24	2.78	1.41	0.00854	5.54	0.144	1	Adaptive, Chemokines & Receptors, Cytokines & Receptors, Inflammation	NM_019577.4:335
Ccr8	3.3	1.68	0.00918	6.59	0.144	1	Adaptive, Chemokines & Receptors	NM_007720.2:426
Bcl10	0.909	0.464	-0.00135	1.82	0.145	1	B-Cell Functions, Innate, Interleukins, T-Cell Functions	NM_009740.1:1168
H2-Q2	3.33	1.71	-0.00816	6.68	0.146	1	Antigen Processing, MHC	NM_010392.2:472
Cspg4	3.21	1.64	-0.0171	6.43	0.146	1	Cancer Progression, Inflammation	NM_139001.2:1530
Irf5	1.04	0.533	-0.00662	2.08	0.147	1	Senescence	NM_012057.3:1826
Dll4	3.46	1.78	-0.0221	6.94	0.147	1	Cancer Progression	NM_019454.2:542
Hras	2.07	1.07	-0.0327	4.17	0.149	1	Senescence	NM_008284.2:1890
Tnfrsf10b	3.61	1.87	-0.0574	7.28	0.149	1	Apoptosis, CD molecules, TNF Superfamily	NM_020275.3:1625
Blk	0.958	0.501	-0.0251	1.94	0.152	1	B-Cell Functions	NM_007549.2:2198
Ythdf2	0.93	0.488	-0.0266	1.89	0.153	1	Basic Cell Functions, Humoral	NM_145393.4:750
Cd70	3.15	1.65	-0.0966	6.39	0.153	1	B-Cell Functions, CD molecules, Cytokines & Receptors, TNF Superfamily	NM_011617.1:650
Ccr7	0.82	0.436	-0.034	1.67	0.156	1	Adaptive, Antigen Processing, CD molecules, Chemokines & Receptors, Humoral, Inflammation, Interferon, Interleukins, Leukocyte Functions, Macrophage Functions, T-Cell Functions	NM_007719.2:755
Socs3	1.39	0.63	0.15	2.62	0.159	1	T-Cell Functions	NM_007707.2:585
Csf2	3.1	1.67	-0.169	6.36	0.16	1	Adaptive, Cytokines & Receptors, Innate, Interleukins, Macrophage Functions, T-Cell Functions, Transporter Functions	NM_009969.4:732
Xcr1	2.96	1.6	-0.173	6.1	0.161	1	Adaptive, Chemokines & Receptors, Cytokines & Receptors, Inflammation	NM_011798.4:350
F12	1.66	0.764	0.167	3.16	0.161	1	Basic Cell Functions, Innate	NM_021489.2:405
Cxcr2	2.75	1.49	-0.167	5.66	0.162	1	Adaptive, CD molecules, Chemokines & Receptors, Cytokines & Receptors, Inflammation, Innate, Interleukins	NM_009909.3:440
Irf4	0.627	0.344	-0.0479	1.3	0.166	1	Interleukins, T-Cell Functions, TLR	NM_013674.1:1878
C1qb	2.64	1.45	-0.213	5.49	0.167	1	Complement Pathway, Innate	NM_009777.2:865
Lgals3	2.66	1.47	-0.219	5.54	0.168	1	Innate, T-Cell Functions	NM_001145953.1:665
Cd209e	2.96	1.65	-0.27	6.18	0.17	1	CD molecules	NM_130905.2:696
Jak1	1.11	0.623	-0.11	2.33	0.172	1	Chemokines & Receptors, Cytokines & Receptors, Innate, T-Cell Functions	NM_146145.2:4080
Irgm2	2.03	1.16	-0.242	4.3	0.178	1	Innate, Interferon	NM_019440.2:2555
H2-DMa	1.1	0.63	-0.132	2.34	0.178	1	Antigen Processing, MHC, T-Cell Functions	NM_010386.3:530
Akt3	1.16	0.672	-0.154	2.48	0.182	1	Cancer Progression, Transporter Functions	NM_011785.3:2494
Raet1c	2.94	1.7	-0.403	6.28	0.183	1	Basic Cell Functions	NM_009018.1:548
Cd19	0.961	0.564	-0.144	2.07	0.187	1	B-Cell Functions, CD molecules	NM_009844.2:1118
Cd22	1.02	0.6	-0.154	2.2	0.187	1	Adhesion, B-Cell Functions, CD molecules	NM_001043317.2:865
St6gal1	0.975	0.576	-0.154	2.1	0.189	1	Basic Cell Functions, Humoral	NM_001252506.1:1564
Cd276	2.47	1.46	-0.399	5.34	0.19	1	CD molecules, Inflammation, Interleukins, T-Cell Functions	NM_133983.4:1278
Tyk2	0.959	0.57	-0.158	2.08	0.191	1	Innate, T-Cell Functions	NM_001205312.1:1532
Btk	0.768	0.457	-0.128	1.66	0.192	1	Apoptosis, Innate	NM_013482.2:2255
Mnx1	2.56	1.53	-0.435	5.56	0.192	1	Humoral	NM_019944.1:1740
Csf1	1.15	0.7	-0.219	2.52	0.198	1	Cytokines & Receptors, Inflammation, Innate, Macrophage Functions, Transporter Functions	NM_001113530.1:833
Stat3	1.14	0.691	-0.217	2.49	0.198	1	Adaptive, Inflammation	NM_213659.2:2130
Mapk1	0.769	0.469	-0.15	1.69	0.2	1	Apoptosis, B-Cell Functions, Innate, T-Cell Functions	NM_011949.3:2640
Ly86	0.878	0.538	-0.176	1.93	0.201	1	Humoral, Inflammation, Innate, Pathogen Response	NM_010745.2:725
Socs1	2.44	1.52	-0.535	5.42	0.206	1	Cytokines & Receptors, T-Cell Functions	NM_009896.2:1020
Trp53	0.902	0.563	-0.201	2	0.207	1	Apoptosis, Cell Cycle, Senescence, T-Cell Functions	NM_011640.1:1835
Cxcl15	2.59	1.62	-0.586	5.77	0.208	1	Cell Cycle, Chemokines & Receptors, Cytokines & Receptors, Inflammation, Interleukins	NM_011339.2:419
Ccr6	0.864	0.545	-0.204	1.93	0.211	1	Adaptive, CD molecules, Chemokines & Receptors, Humoral, Innate, T-Cell Functions	NM_001190333.1:660
Alcam	0.798	0.506	-0.193	1.79	0.213	1	Adhesion, CD molecules	NM_009655.1:2605
Il11	1.12	0.638	-0.134	2.37	0.222	1	B-Cell Functions, Cytokines & Receptors, Interleukins	NM_008350.2:285
Bax	1.17	0.764	-0.327	2.67	0.223	1	Apoptosis, Transporter Functions	NM_007527.3:735
Cd27	0.869	0.501	-0.113	1.85	0.225	1	B-Cell Functions, CD molecules, T-Cell Functions, TNF Superfamily	NM_001033126.2:235
Itga4	0.784	0.524	-0.243	1.81	0.232	1	Adhesion, CD molecules, Leukocyte Functions	NM_010576.3:6600
Tmed1	1.04	0.704	-0.337	2.42	0.235	1	T-Cell Functions, Transporter Functions	NM_010744.3:104
Casp1	0.766	0.526	-0.264	1.8	0.241	1	Cytokines & Receptors, Innate, Interleukins, Microglial Functions	NM_009807.2:259
Cd164	0.842	0.58	-0.294	1.98	0.242	1	Adhesion, CD molecules	NM_016898.2:688
H2-DMb2	0.955	0.666	-0.35	2.26	0.247	1	Antigen Processing, MHC	NM_010388.4:195
Cxcl1	2.37	1.47	-0.506	5.24	0.248	1	Adaptive, Chemokines & Receptors, Cytokines & Receptors, Inflammation, Transporter Functions	NM_008176.1:560
Ctsh	0.67	0.471	-0.253	1.59	0.25	1	Apoptosis, MHC, T-Cell Functions	NM_007801.2:1090
Ubc	0.737	0.528	-0.298	1.77	0.257	1	Basic Cell Functions, Innate	NM_019639.4:2193
Lamp1	0.666	0.479	-0.273	1.6	0.259	1	CD molecules, Transporter Functions	NM_010684.2:2080
Msr1	2.26	1.46	-0.607	5.13	0.262	1	CD molecules, Macrophage Functions, Transporter Functions	NM_001113326.1:555
Chuk	-0.455	0.333	-1.11	0.198	0.266	1	Innate	NM_001162410.1:222
Casp8	0.775	0.568	-0.338	1.89	0.266	1	Apoptosis, Cancer Progression, Innate, Macrophage Functions	NM_009812.2:1463
Snai1	3.97	2.92	-1.75	9.68	0.267	1	Cancer Progression	NM_011427.2:910
Irf8	0.845	0.64	-0.41	2.1	0.278	1	Interferon, Interleukins, T-Cell Functions	NM_008320.3:2274
Xbp1	0.773	0.586	-0.375	1.92	0.279	1		NM_013842.2:825
Jak3	0.648	0.491	-0.314	1.61	0.279	1	B-Cell Functions, Cytokines & Receptors, Innate, Interleukins, T-Cell Functions	NM_010589.5:145
Gpr183	0.905	0.691	-0.449	2.26	0.282	1	B-Cell Functions, Humoral	NM_183031.2:238
Cd38	0.674	0.516	-0.338	1.69	0.283	1	Apoptosis, B-Cell Functions, CD molecules	NM_007646.4:1490
Slamf6	0.748	0.579	-0.386	1.88	0.287	1	CD molecules	NM_030710.2:805
Lyn	0.809	0.632	-0.43	2.05	0.291	1	B-Cell Functions, Cytokines & Receptors, Dendritic Cell Functions, Inflammation, Innate, Transporter Functions	NM_010747.1:1725
Il4	1.97	1.4	-0.781	4.72	0.296	1	Adaptive, B-Cell Functions, Chemokines & Receptors, Cytokines & Receptors, Inflammation, Innate, Interleukins, Macrophage Functions, T-Cell Functions, Transporter Functions	NM_021283.1:345
Ifng	2.29	1.64	-0.928	5.5	0.298	1	Adaptive, Chemokines & Receptors, Cytokines & Receptors, Humoral, Interleukins, Pathogen Response, Senescence, T-Cell Functions, Transporter Functions	NM_008337.1:95
Fn1	4	3.21	-2.28	10.3	0.3	1	Adhesion, Apoptosis	NM_010233.1:2627
Cd74	0.879	0.708	-0.509	2.27	0.303	1	Antigen Processing, B-Cell Functions, CD molecules, Innate, MHC, T-Cell Functions	NM_001042605.1:391
Cfp	0.961	0.775	-0.558	2.48	0.303	1	Cancer Progression, Complement Pathway, Innate	NM_008823.3:1107
C3	0.817	0.599	-0.357	1.99	0.306	1	Cancer Progression, Complement Pathway, Inflammation, Innate, Transporter Functions	NM_009778.2:285
Ccl3	2.46	1.81	-1.08	6	0.307	1	Adaptive, Chemokines & Receptors, Cytokines & Receptors, Humoral, Inflammation, NK Cell Functions, T-Cell Functions, Transporter Functions	NM_011337.1:60
Siglec1	2.08	1.54	-0.948	5.1	0.311	1	Adhesion, CD molecules, Transporter Functions	NM_011426.3:4550
Syk	0.737	0.609	-0.457	1.93	0.313	1	B-Cell Functions, Innate, Interleukins, Leukocyte Functions, Macrophage Functions, T-Cell Functions, Transporter Functions	NM_001198977.1:2064
Prf1	1.75	1.45	-1.09	4.59	0.314	1		NM_011073.2:1350
Psmb8	0.867	0.72	-0.544	2.28	0.315	1	Antigen Processing	NM_010724.2:362
Ifi35	1.01	0.842	-0.641	2.66	0.316	1	Interferon	NM_027320.4:820
Tapbp	0.549	0.462	-0.355	1.45	0.32	1	Antigen Processing, MHC	NM_009318.2:2195
Mill2	2	1.55	-1.03	5.03	0.326	1	NK Cell Functions, T-Cell Functions	NM_153760.2:22
Adora2a	1.92	1.5	-1.01	4.85	0.328	1	Apoptosis, Inflammation	NM_009630.2:2306
Gpi1	0.564	0.487	-0.391	1.52	0.331	1	Apoptosis, Cytokines & Receptors, Humoral	NM_008155.4:1540
Ep300	0.866	0.749	-0.602	2.33	0.331	1	Apoptosis, Innate	NM_177821.6:4305
H2-Ab1	0.819	0.709	-0.571	2.21	0.332	1	Antigen Processing, Interferon, MHC, T-Cell Functions	NM_207105.2:164
Slc7a11	1.97	1.56	-1.09	5.04	0.334	1	Transporter Functions	NM_011990.2:1700
Mmp9	1.76	1.41	-1	4.52	0.338	1	Adhesion, Apoptosis, Cancer Progression	NM_013599.2:1570
Il9	3.47	3.12	-2.64	9.58	0.346	1	Adaptive, Cytokines & Receptors, Inflammation, Interleukins, T-Cell Functions	NM_008373.1:39
C8a	1.83	1.5	-1.12	4.77	0.348	1	Complement Pathway, Innate	NM_146148.2:1022
Ccl21a	3.64	3.29	-2.81	10.1	0.349	1	Chemokines & Receptors	NM_011124.4:170
Il17rb	3.51	3.29	-2.93	9.96	0.363	1	Cytokines & Receptors	NM_019583.3:1338
Lilra5	2	1.71	-1.36	5.36	0.364	1	CD molecules, Innate	NM_001081239.2:994
Atg7	0.553	0.518	-0.464	1.57	0.365	1	Apoptosis, Transporter Functions	NM_028835.1:855
Cxcl9	1.85	1.59	-1.27	4.97	0.366	1	Adaptive, Chemokines & Receptors, Cytokines & Receptors, Inflammation, Innate	NM_008599.2:40
Pmch	1.73	1.51	-1.22	4.69	0.369	1	Basic Cell Functions	NM_029971.2:215
Vim	0.634	0.606	-0.554	1.82	0.372	1	Cancer Progression	NM_011701.4:34
Thbs1	1.71	1.51	-1.24	4.66	0.374	1	Adaptive, Cell Cycle, Inflammation, Macrophage Functions	NM_011580.3:702
Il18r1	1.55	1.51	-1.42	4.52	0.381	1	CD molecules, Innate, T-Cell Functions	NM_001161842.1:620
C1qa	3.1	3.04	-2.85	9.06	0.382	1	Complement Pathway, Innate	NM_007572.2:566
Sigirr	0.383	0.375	-0.353	1.12	0.383	1	Chemokines & Receptors, Cytokines & Receptors, Innate	NM_023059.3:800
Pdgfrb	1.58	1.43	-1.23	4.4	0.384	1	CD molecules	NM_008809.1:1185
Ikzf2	3.33	3.3	-3.14	9.8	0.387	1	T-Cell Functions	NM_011770.4:7230
Cd180	0.626	0.628	-0.604	1.86	0.392	1	CD molecules, Inflammation, Innate	NM_008533.2:860
Tlr9	0.546	0.549	-0.529	1.62	0.393	1	CD molecules, Chemokines & Receptors, Inflammation, Innate, Interleukins, TLR, Transporter Functions	NM_031178.2:1801
Chit1	1.62	1.52	-1.36	4.61	0.398	1	Basic Cell Functions	NM_027979.1:335
Txnip	0.552	0.561	-0.548	1.65	0.398	1	Apoptosis, Cell Cycle, Innate	NM_023719.1:2340
Smn1	0.637	0.651	-0.638	1.91	0.4	1	Cancer Progression	NM_011420.2:390
Cd34	1.71	1.63	-1.48	4.9	0.404	1	Cancer Progression, CD molecules, Interleukins, Leukocyte Functions	NM_001111059.1:560
Ltb	-0.553	0.573	-1.68	0.571	0.406	1	Cytokines & Receptors, Interleukins, TNF Superfamily	NM_008518.2:163
Klrg1	2.98	3.1	-3.1	9.07	0.408	1	Innate	NM_016970.1:825
Ifna2	3.54	3.69	-3.69	10.8	0.408	1	Adaptive, Cytokines & Receptors, Innate, Interferon	NM_010503.2:89
Notch1	0.617	0.647	-0.651	1.88	0.411	1	Basic Cell Functions	NM_008714.2:1425
Prkce	0.466	0.489	-0.492	1.42	0.411	1	Cell Cycle, Cytokines & Receptors, Macrophage Functions, TLR, Transporter Functions	NM_011104.2:1510
Irf3	0.549	0.577	-0.582	1.68	0.411	1	Adaptive, Cytokines & Receptors, Innate, Pathogen Response, Senescence, TLR	NM_016849.4:526
Nod2	3.37	3.57	-3.62	10.4	0.414	1	Adaptive, Antigen Processing, Cytokines & Receptors, Humoral, Innate, Interleukins, Microglial Functions	NM_145857.2:1086
Epsti1	2.95	3.13	-3.18	9.08	0.416	1	Basic Cell Functions	NM_029495.2:26
Clec4a2	3.2	3.4	-3.46	9.86	0.416	1	Innate	NM_001170332.1:923
Elane	1.61	1.6	-1.52	4.74	0.419	1	Chemokines & Receptors, Cytokines & Receptors, Inflammation, Interleukins, Leukocyte Functions	NM_015779.2:491
Map3k1	0.776	0.832	-0.855	2.41	0.42	1	Apoptosis, Innate	NM_011945.2:1640
Atm	0.541	0.583	-0.601	1.68	0.422	1	Apoptosis, B-Cell Functions, Cell Cycle, Senescence	NM_007499.2:5543
Vcam1	1.42	1.42	-1.36	4.19	0.423	1	Adhesion, CD molecules, Leukocyte Functions, T-Cell Functions	NM_011693.2:1440
Foxj1	1.58	1.59	-1.53	4.7	0.424	1	Humoral, Interleukins, Leukocyte Functions, T-Cell Functions	NM_008240.3:2179
F2rl1	3.21	3.47	-3.6	10	0.424	1	Cytokines & Receptors, Inflammation, Innate, Leukocyte Functions	NM_007974.4:994
Entpd1	3.16	3.44	-3.58	9.9	0.426	1	CD molecules	NM_009848.3:2062
Cd99	1.35	1.38	-1.34	4.05	0.429	1	CD molecules	NM_025584.2:716
F13a1	3.25	3.56	-3.73	10.2	0.429	1	Basic Cell Functions	NM_001166391.1:2790
Nfkb2	-0.581	0.645	-1.84	0.683	0.434	1	Innate	NM_019408.2:1150
Pml	0.59	0.657	-0.698	1.88	0.435	1	Apoptosis, Cell Cycle, MHC	NM_008884.5:616
Ncam1	1.53	1.59	-1.59	4.66	0.437	1	Adhesion, CD molecules, NK Cell Functions	NM_001113204.1:740
Itgb1	0.619	0.696	-0.744	1.98	0.439	1	Adhesion, CD molecules, Cell Cycle, Leukocyte Functions	NM_010578.1:1855
Tnfrsf18	1.45	1.52	-1.53	4.43	0.441	1	Apoptosis, TNF Superfamily	NM_009400.2:840
Pax5	0.638	0.732	-0.798	2.07	0.448	1	Humoral	NM_008782.2:90
S100b	3.04	3.51	-3.83	9.92	0.449	1	Apoptosis, Cytokines & Receptors, Innate	NM_009115.3:1090
Tnfrsf12a	2.82	3.27	-3.58	9.23	0.451	1	Adhesion, Apoptosis, CD molecules, TNF Superfamily	NM_001161746.1:517
Il7	2.73	3.21	-3.55	9.01	0.457	1	B-Cell Functions, Cytokines & Receptors, Humoral, Interleukins, T-Cell Functions	NM_008371.2:1055
Vwf	1.32	1.45	-1.51	4.16	0.457	1	Adhesion, Cancer Progression	NM_011708.3:6354
Il25	3.34	3.96	-4.42	11.1	0.461	1	Adaptive, Cytokines & Receptors, Inflammation, Interleukins, T-Cell Functions	NM_080729.2:649
Ifnl2	2.53	3	-3.35	8.42	0.461	1	Interferon	NM_001024673.2:72
Tal1	3.38	4.03	-4.51	11.3	0.463	1	Cell Cycle	NM_011527.2:2490
Mapk8	0.628	0.75	-0.843	2.1	0.464	1	Adaptive, Apoptosis, Innate, T-Cell Functions	NM_016700.3:970
Il11ra1	1.26	1.41	-1.5	4.01	0.466	1	Cytokines & Receptors, Interleukins, NK Cell Functions	NM_010549.3:22
Ddx58	-0.599	0.724	-2.02	0.819	0.469	1	Innate, Interferon	NM_172689.3:1751
Tlr5	2.51	3.04	-3.44	8.47	0.469	1	Inflammation, Innate, Interleukins, TLR	NM_016928.2:560
Oasl1	0.447	0.544	-0.618	1.51	0.471	1	Basic Cell Functions	NM_145209.3:626
Eomes	2.99	3.63	-4.13	10.1	0.471	1	Interferon, T-Cell Functions	NM_010136.2:2665
Cxcl13	3.02	3.68	-4.19	10.2	0.472	1	Adaptive, B-Cell Functions, Chemokines & Receptors, Cytokines & Receptors, Humoral, Inflammation, T-Cell Functions	NM_018866.2:551
C7	1.38	1.57	-1.69	4.45	0.472	1	Complement Pathway, Innate	XM_356827.6:215
Fcgr3	2.83	3.45	-3.94	9.6	0.472	1	Antigen Processing, CD molecules, MHC, Transporter Functions	NM_010188.5:1175
C6	2.38	2.75	-3.01	7.78	0.478	1	Apoptosis, Complement Pathway, Innate	NM_016704.2:170
Egr2	3	3.73	-4.32	10.3	0.481	1		NM_010118.2:1785
Pdcd1	2.9	3.61	-4.18	9.98	0.481	1	Apoptosis, CD molecules, Humoral, T-Cell Functions	NM_008798.1:1134
Spp1	2.5	3.15	-3.68	8.68	0.486	1	Adhesion, Apoptosis, Cytokines & Receptors, T-Cell Functions	NM_009263.3:420
Cxcl5	2.72	3.44	-4.02	9.47	0.486	1	Chemokines & Receptors, Cytokines & Receptors, Inflammation, Leukocyte Functions	NM_009141.2:565
C1s1	3	3.8	-4.44	10.5	0.487	1	Complement Pathway, Innate	NM_144938.2:2490
Fcgr2b	0.409	0.517	-0.605	1.42	0.487	1	Antigen Processing, B-Cell Functions, CD molecules, Inflammation, Interleukins, MHC, Transporter Functions	NM_001077189.1:1225
Tnfsf13	2.33	2.95	-3.45	8.11	0.487	1	CD molecules, Cytokines & Receptors, TNF Superfamily	NM_023517.2:1443
Cx3cr1	2.72	3.45	-4.06	9.49	0.489	1	Chemokines & Receptors, Cytokines & Receptors, Macrophage Functions, Microglial Functions	NM_009987.3:2696
Tap1	0.599	0.77	-0.909	2.11	0.493	1	Antigen Processing, MHC, T-Cell Functions, Transporter Functions	NM_001161730.1:856
Cma1	3.1	3.98	-4.7	10.9	0.493	1	Adaptive, Cancer Progression, Inflammation, Interleukins, T-Cell Functions	NM_010780.2:860
Il17ra	0.549	0.705	-0.833	1.93	0.493	1	CD molecules, Cytokines & Receptors, Interleukins	NM_008359.1:312
Il13	2.99	3.84	-4.53	10.5	0.493	1	Adaptive, B-Cell Functions, Cytokines & Receptors, Inflammation, Interleukins, Macrophage Functions, T-Cell Functions, Transporter Functions	NM_008355.2:425
Clec7a	2.9	3.73	-4.41	10.2	0.493	1	Inflammation, Innate, Leukocyte Functions, Transporter Functions	NM_020008.2:1008
Ccr4	2.61	3.39	-4.02	9.24	0.497	1	Adaptive, CD molecules, Chemokines & Receptors, Inflammation, T-Cell Functions	NM_009916.2:394
Runx3	0.519	0.673	-0.8	1.84	0.497	1	Apoptosis, Cell Cycle, Interferon	NM_019732.2:803
Il23r	1.32	1.61	-1.84	4.48	0.499	1	Cytokines & Receptors, Inflammation, Innate, Interleukins, Leukocyte Functions	NM_144548.1:690
Sele	2.53	3.3	-3.94	9.01	0.499	1	Adaptive, Cancer Progression, CD molecules, Inflammation, Interleukins, Leukocyte Functions	NM_011345.2:2575
Cd44	2.41	3.14	-3.75	8.56	0.5	1	Cancer Progression, Cytokines & Receptors, Transporter Functions	NM_009851.2:112
Creb5	2.99	3.91	-4.68	10.6	0.501	1	Adaptive, Inflammation	NM_172728.2:2415
Ifi44l	3.11	4.08	-4.89	11.1	0.502	1	Interferon	NM_031367.1:1410
Tgfbr2	0.468	0.615	-0.737	1.67	0.502	1	Apoptosis, Cancer Progression	NM_009371.2:475
Cd28	2.5	3.28	-3.94	8.93	0.502	1	Adaptive, B-Cell Functions, CD molecules, Humoral, Inflammation, Interleukins, T-Cell Functions	NM_007642.4:3304
Ifitm1	3.3	4.36	-5.24	11.8	0.504	1	CD molecules, Innate, Interferon	NM_001112715.1:412
Ifnb1	2.92	3.85	-4.63	10.5	0.504	1	Adaptive, Cytokines & Receptors, Humoral, Innate, Pathogen Response, T-Cell Functions	NM_010510.1:335
Klrb1c	3.04	4.02	-4.84	10.9	0.504	1	NK Cell Functions	NM_008527.2:47
H2-Ob	0.381	0.507	-0.613	1.37	0.507	1	Antigen Processing, MHC	NM_010389.3:1606
Zbp1	-0.685	0.912	-2.47	1.1	0.507	1	Innate	NM_021394.2:473
Gata3	2.7	3.61	-4.38	9.79	0.508	1	Adaptive, T-Cell Functions	NM_008091.3:1943
Tnfsf18	2.81	3.76	-4.55	10.2	0.508	1	Cytokines & Receptors, T-Cell Functions, TNF Superfamily	NM_183391.3:1445
Gpr44	2.7	3.61	-4.38	9.77	0.509	1	T-Cell Functions	XM_006526695.1:358
Tnfrsf13b	0.537	0.721	-0.876	1.95	0.51	1	B-Cell Functions, CD molecules, TNF Superfamily	NM_021349.1:340
Il10	2.86	3.83	-4.65	10.4	0.51	1	Adaptive, B-Cell Functions, Cytokines & Receptors, Dendritic Cell Functions, Humoral, Inflammation, Interleukins, MHC, Pathogen Response, T-Cell Functions	NM_010548.1:985
Hspb2	3.18	4.28	-5.22	11.6	0.512	1	Cancer Progression	NM_024441.3:667
Tnfsf13b	2.92	3.96	-4.83	10.7	0.513	1	B-Cell Functions, CD molecules, Cytokines & Receptors, T-Cell Functions, TNF Superfamily	NM_033622.1:225
C8g	1.71	2.17	-2.54	5.96	0.514	1	Complement Pathway, Innate, Transporter Functions	NM_027062.1:770
Cdkn1a	2.7	3.65	-4.46	9.85	0.514	1	B-Cell Functions, Cancer Progression, Cell Cycle, Senescence	NM_007669.4:1670
Cxcr1	2.63	3.57	-4.37	9.64	0.515	1	Adaptive, CD molecules, Chemokines & Receptors, Cytokines & Receptors, Dendritic Cell Functions, Inflammation, Interleukins	NM_178241.4:860
Ly9	0.441	0.602	-0.738	1.62	0.516	1	Adhesion, CD molecules	NM_008534.2:1190
Irak4	0.415	0.566	-0.694	1.52	0.516	1	Cytokines & Receptors, Innate, Interleukins	NM_029926.5:250
Fcgr1	2.4	3.27	-4.01	8.81	0.516	1	Antigen Processing, CD molecules, Innate, MHC, Transporter Functions	NM_010186.5:185
Saa1	3	4.11	-5.04	11.1	0.517	1	Adhesion, Cytokines & Receptors, Innate, Macrophage Functions	NM_009117.3:351
Tnfsf15	3.11	4.27	-5.26	11.5	0.519	1	Apoptosis, Cytokines & Receptors, TNF Superfamily	NM_177371.3:4695
Rorc	2.33	3.2	-3.94	8.6	0.52	1	Adaptive, T-Cell Functions	NM_011281.2:648
Ccr9	2.87	3.95	-4.87	10.6	0.52	1	CD molecules, Chemokines & Receptors, Cytokines & Receptors, Innate	NM_009913.6:820
Il18rap	3	4.13	-5.1	11.1	0.521	1	CD molecules, Cytokines & Receptors, Innate, Interleukins, T-Cell Functions	NM_010553.2:2055
Cxcr3	2.72	3.76	-4.66	10.1	0.522	1	Adaptive, CD molecules, Chemokines & Receptors, Cytokines & Receptors, Innate, T-Cell Functions	NM_009910.2:605
Ccl22	2.71	3.75	-4.65	10.1	0.522	1	Chemokines & Receptors, Cytokines & Receptors, Humoral, Inflammation	NM_009137.2:1096
Ptgdr2	2.82	3.91	-4.84	10.5	0.522	1	CD molecules	NM_009962.2:270
Ccr2	3.18	4.41	-5.47	11.8	0.524	1	Adaptive, Cancer Progression, CD molecules, Chemokines & Receptors, Cytokines & Receptors, Dendritic Cell Functions, Humoral, Inflammation, Interleukins, Macrophage Functions, T-Cell Functions	NM_009915.2:2965
Hamp	1.88	2.46	-2.94	6.69	0.525	1	Basic Cell Functions, Innate	NM_032541.1:202
Cdk1	2.15	3	-3.73	8.04	0.525	1	Apoptosis, Cell Cycle, Innate	NM_007659.3:2538
Ccr5	2.65	3.71	-4.62	9.93	0.526	1	Adaptive, CD molecules, Chemokines & Receptors, Cytokines & Receptors, Dendritic Cell Functions, Macrophage Functions, T-Cell Functions, Transporter Functions	NM_009917.5:1340
Tnfrsf11b	3.05	4.32	-5.41	11.5	0.53	1	Apoptosis, TNF Superfamily	NM_008764.3:35
Mapk11	0.404	0.574	-0.721	1.53	0.533	1	Basic Cell Functions, Innate	NM_011161.5:396
Emr1	1.91	2.56	-3.11	6.93	0.533	1	Basic Cell Functions	NM_010130.1:995
Gbp2b	2.91	4.15	-5.22	11	0.533	1	Basic Cell Functions	NM_010259.2:1808
Il1b	2.77	3.96	-4.99	10.5	0.535	1	Adaptive, Chemokines & Receptors, Humoral, Inflammation, Innate, Interleukins, Macrophage Functions, Pathogen Response, T-Cell Functions, Transporter Functions	NM_008361.3:1120
Gzmb	2.99	4.3	-5.44	11.4	0.537	1	Apoptosis, T-Cell Functions	NM_013542.2:1020
Timd4	2.87	4.13	-5.23	11	0.538	1	Basic Cell Functions	NM_178759.4:236
Ccl6	3.02	4.36	-5.53	11.6	0.538	1	Chemokines & Receptors, Cytokines & Receptors	NM_009139.2:825
C1ra	2.79	4.03	-5.11	10.7	0.539	1	Complement Pathway, Innate	NM_023143.3:1923
Fpr2	2.96	4.28	-5.44	11.4	0.539	1	Adaptive, Basic Cell Functions, Inflammation	NM_008039.2:1015
Klra2	1.88	2.57	-3.16	6.91	0.541	1	NK Cell Functions	NM_001170851.1:420
Plau	2.84	4.15	-5.3	11	0.543	1	Adhesion, Senescence	NM_008873.2:1950
Fcer2a	0.54	0.791	-1.01	2.09	0.543	1	Adaptive, B-Cell Functions, CD molecules, Humoral, Inflammation, Macrophage Functions	NM_001253737.1:1770
Cd14	2.47	3.61	-4.61	9.54	0.543	1	CD molecules, Cytokines & Receptors, Inflammation, Innate, Pathogen Response, Transporter Functions	NM_009841.3:235
Gfi1	2.64	3.87	-4.95	10.2	0.544	1	Interleukins, T-Cell Functions, TLR	NM_010278.2:1875
Il21	2.6	3.81	-4.87	10.1	0.545	1	B-Cell Functions, Cytokines & Receptors, Interleukins, NK Cell Functions, T-Cell Functions	NM_021782.2:1762
Cd8b1	2.63	3.86	-4.94	10.2	0.545	1	CD molecules, T-Cell Functions	NM_009858.2:1075
Cd7	2.72	4	-5.12	10.6	0.545	1	CD molecules, NK Cell Functions	NM_009854.1:234
Dock9	0.358	0.527	-0.674	1.39	0.545	1	Basic Cell Functions	XM_976068.1:360
Crebbp	0.484	0.711	-0.91	1.88	0.545	1	Cancer Progression, Innate, T-Cell Functions	NM_001025432.1:3770
Il17f	2.66	3.92	-5.02	10.3	0.546	1	Cytokines & Receptors, Inflammation, Interleukins, Macrophage Functions	NM_145856.2:625
Hif1a	-0.479	0.713	-1.88	0.919	0.55	1	Apoptosis, Cancer Progression	NM_010431.2:1294
Igll1	2.74	4.09	-5.27	10.7	0.55	1	CD molecules	NM_001190325.1:690
Prdm1	3.07	4.61	-5.97	12.1	0.553	1	B-Cell Functions	NM_007548.3:1440
Cd63	1.55	2.2	-2.76	5.86	0.554	1	Adhesion, CD molecules	NM_001042580.1:220
Icam4	2.63	3.97	-5.15	10.4	0.554	1	Adhesion, CD molecules	NM_023892.2:540
Ripk2	0.354	0.536	-0.698	1.41	0.557	1	Inflammation, Innate, Pathogen Response, T-Cell Functions	NM_138952.3:830
Ifna4	2.61	3.96	-5.16	10.4	0.557	1	Cytokines & Receptors, Interferon	NM_010504.2:261
Nefl	2.55	3.91	-5.11	10.2	0.561	1	Apoptosis, Transporter Functions	NM_010910.1:1303
Cd160	2.55	3.91	-5.12	10.2	0.561	1	CD molecules, MHC	NM_001163496.1:416
Cr2	-0.516	0.793	-2.07	1.04	0.561	1	B-Cell Functions, CD molecules, Complement Pathway, Dendritic Cell Functions, Innate	NM_007758.2:1650
Rag1	2.76	4.24	-5.55	11.1	0.561	1	Adaptive, B-Cell Functions, Dendritic Cell Functions, T-Cell Functions	NM_009019.2:1945
Klra6	1.77	2.57	-3.27	6.8	0.563	1	Adhesion, NK Cell Functions	NM_008464.2:880
Fut7	2.85	4.4	-5.77	11.5	0.563	1	Leukocyte Functions, T-Cell Functions	NM_001177367.1:1151
Cd47	0.425	0.661	-0.87	1.72	0.566	1	CD molecules, Inflammation, T-Cell Functions, Transporter Functions	NM_010581.3:165
Klra3	1.52	2.23	-2.86	5.89	0.566	1	NK Cell Functions	NM_010648.2:7
Psmb9	0.307	0.482	-0.637	1.25	0.569	1	Antigen Processing	NM_013585.2:540
Sh2d1b1	2.9	4.56	-6.04	11.8	0.57	1	Interferon, NK Cell Functions	NM_012009.4:973
Mef2c	0.358	0.563	-0.746	1.46	0.57	1	Apoptosis, B-Cell Functions, Humoral	NM_001170537.1:4341
Epcam	2.33	3.67	-4.87	9.52	0.571	1	CD molecules	NM_008532.2:1550
Flt3	1.66	2.48	-3.2	6.51	0.573	1	B-Cell Functions, CD molecules, Cytokines & Receptors, T-Cell Functions	NM_010229.2:3302
Cmklr1	2.76	4.39	-5.84	11.4	0.574	1	Chemokines & Receptors, Interleukins, Macrophage Functions	NM_008153.3:445
Mefv	2.52	4.01	-5.34	10.4	0.574	1	Inflammation, Innate	NM_001161790.1:928
Klra1	2.22	3.38	-4.41	8.86	0.579	1	NK Cell Functions	NM_016659.3:105
Ifitm2	2.61	4.24	-5.7	10.9	0.581	1	Innate, Interferon	NM_030694.1:87
Itgb3	1.42	2.19	-2.87	5.71	0.584	1	CD molecules, Leukocyte Functions, Macrophage Functions, Transporter Functions	NM_016780.2:2595
Pnma1	1.56	2.41	-3.16	6.28	0.584	1	Adaptive, Adhesion, Inflammation	NM_027438.3:906
Ccr1	2.23	3.64	-4.91	9.37	0.584	1	Adaptive, CD molecules, Chemokines & Receptors, Cytokines & Receptors, Dendritic Cell Functions, Inflammation, Innate, Leukocyte Functions, Transporter Functions	NM_009912.4:1526
Ebi3	2.16	3.55	-4.8	9.13	0.586	1	Cytokines & Receptors, Humoral, Interleukins	NM_015766.2:1015
Il17a	2.03	3.16	-4.16	8.22	0.586	1	Adaptive, Cytokines & Receptors, Inflammation, Interleukins, T-Cell Functions	NM_010552.3:205
Ulbp1	1.98	3.28	-4.44	8.4	0.587	1	Interferon, Macrophage Functions, NK Cell Functions	NM_029975.2:595
Stat2	0.464	0.772	-1.05	1.98	0.59	1	Basic Cell Functions	NM_019963.1:362
Ccl2	2.48	4.13	-5.61	10.6	0.59	1	Chemokines & Receptors, Cytokines & Receptors, Humoral, Inflammation, Innate, Interleukins, Macrophage Functions, NK Cell Functions, Pathogen Response, T-Cell Functions	NM_011333.3:415
Gbp5	-0.407	0.678	-1.73	0.921	0.591	1	Interferon	NM_153564.2:1176
Ifna1	3.1	5.17	-7.04	13.2	0.591	1	Cytokines & Receptors, Innate, Interferon	NM_010502.2:30
Tlr8	2.7	4.52	-6.15	11.6	0.592	1	CD molecules, Inflammation, Innate, Interleukins, Pathogen Response, TLR	NM_133212.2:110
Cxcl2	2.15	3.4	-4.52	8.82	0.592	1	Adaptive, Chemokines & Receptors, Cytokines & Receptors, Inflammation, Innate, Leukocyte Functions	NM_009140.2:765
Pou2f2	0.415	0.697	-0.951	1.78	0.593	1	Humoral, T-Cell Functions	NM_001163556.1:52
Ifi27	-0.737	1.27	-3.22	1.75	0.602	1	Interferon, NK Cell Functions	NM_026790.2:166
Irf7	0.431	0.743	-1.03	1.89	0.603	1	Adaptive, Innate, Interferon, Senescence	NM_016850.2:705
Slamf7	0.385	0.671	-0.93	1.7	0.606	1	CD molecules, Innate, NK Cell Functions	NM_144539.5:750
H2-D1	0.349	0.613	-0.853	1.55	0.609	1	Antigen Processing, MHC, T-Cell Functions	NM_010380.3:1133
Lyz2	-0.324	0.547	-1.4	0.749	0.614	1	Transporter Functions	NM_017372.3:98
Jun	0.856	1.47	-2.02	3.73	0.619	1	Apoptosis, Pathogen Response	NM_010591.2:2212
Lif	2.44	4.43	-6.24	11.1	0.62	1	Cytokines & Receptors	NM_008501.2:3435
Tlr1	0.29	0.529	-0.746	1.33	0.621	1	CD molecules, Inflammation, Innate, Interleukins, Macrophage Functions, TLR	NM_030682.1:805
Cd81	0.333	0.608	-0.859	1.53	0.622	1	B-Cell Functions, CD molecules	NM_133655.2:575
Irf2	-0.386	0.704	-1.77	0.995	0.622	1	Adhesion	NM_008391.2:440
Icam2	0.394	0.722	-1.02	1.81	0.624	1	Adhesion, CD molecules	NM_010494.1:375
Nfatc3	0.336	0.616	-0.872	1.54	0.624	1		NM_010901.2:2260
Pin1	1.47	2.61	-3.63	6.58	0.629	1	Cell Cycle, Cytokines & Receptors, Innate	NM_023371.3:2480
Itch	0.35	0.662	-0.948	1.65	0.634	1	Chemokines & Receptors, Innate, T-Cell Functions	NM_008395.2:575
Cklf	0.31	0.595	-0.855	1.48	0.638	1	Adaptive, Chemokines & Receptors, Cytokines & Receptors, Inflammation, Leukocyte Functions, Macrophage Functions	NM_029295.2:54
Il16	0.265	0.511	-0.736	1.27	0.64	1	Chemokines & Receptors, Cytokines & Receptors, Interleukins, Leukocyte Functions	NM_010551.3:3095
Tbk1	0.31	0.603	-0.872	1.49	0.643	1	Innate, Interferon, Pathogen Response, TLR	NM_019786.4:440
Cyld	0.36	0.721	-1.05	1.77	0.652	1	Apoptosis, Cell Cycle, Innate	NM_001276279.1:2200
Cd97	-0.292	0.589	-1.45	0.862	0.654	1	Adaptive, Adhesion, CD molecules, Inflammation, Innate	NM_011925.1:1975
Csf3r	1.74	3.34	-4.82	8.29	0.655	1	Adhesion, CD molecules, Cytokines & Receptors	NM_001252651.1:1294
Tnfrsf17	1.77	3.41	-4.92	8.46	0.655	1	CD molecules, TNF Superfamily	NM_011608.1:140
Cd55	-0.366	0.744	-1.82	1.09	0.657	1	CD molecules, Complement Pathway, Innate	NM_010016.2:1058
Cd4	1.63	3.35	-4.94	8.2	0.66	1	Adaptive, B-Cell Functions, CD molecules, Innate, T-Cell Functions	NM_013488.2:950
Cdh1	1.55	3.06	-4.44	7.54	0.662	1	Cancer Progression, CD molecules	NM_009864.2:1610
Reps1	0.346	0.718	-1.06	1.75	0.663	1	Basic Cell Functions	NM_001111065.1:294
Ticam1	1.32	2.62	-3.8	6.45	0.663	1	B-Cell Functions, Chemokines & Receptors, Inflammation, Innate, Interleukins, Pathogen Response, TLR, Transporter Functions	NM_174989.4:2159
Apoe	0.249	0.517	-0.764	1.26	0.663	1	Apoptosis, Cancer Progression, Transporter Functions	NM_009696.3:129
Tie1	1.52	3.04	-4.45	7.48	0.667	1	Cancer Progression	NM_011587.2:2715
Psma2	0.236	0.499	-0.743	1.21	0.669	1	Cancer Progression	NM_008944.2:136
Klrc1	1.3	2.68	-3.96	6.56	0.676	1	CD molecules, NK Cell Functions	NM_001136068.1:68
Prkcd	0.234	0.513	-0.771	1.24	0.679	1	Apoptosis, B-Cell Functions, Senescence, Transporter Functions	NM_011103.2:1265
Atg16l1	0.409	0.901	-1.36	2.18	0.68	1	Transporter Functions	NM_001205391.1:280
Ccl9	1.26	2.72	-4.06	6.59	0.688	1	Chemokines & Receptors, Cytokines & Receptors	NM_011338.2:1125
Itgal	0.278	0.631	-0.958	1.51	0.689	1	Adhesion, CD molecules, Leukocyte Functions, T-Cell Functions	NM_008400.2:950
H2-T23	0.249	0.567	-0.861	1.36	0.69	1	Antigen Processing, MHC, T-Cell Functions	NM_010398.3:441
Il10ra	0.307	0.699	-1.06	1.68	0.69	1	CD molecules	NM_008348.2:75
Il1r1	2.14	4.67	-7.01	11.3	0.691	1	Adaptive, CD molecules, Cytokines & Receptors, Inflammation, Innate, Interleukins, T-Cell Functions	NM_001123382.1:820
Ilf3	0.199	0.457	-0.697	1.09	0.693	1	Chemokines & Receptors	NM_010561.2:1902
Itga2b	1.11	2.48	-3.75	5.98	0.697	1	Adhesion, CD molecules, Leukocyte Functions	NM_010575.2:461
Ms4a1	0.297	0.7	-1.08	1.67	0.7	1	B-Cell Functions, CD molecules, Humoral	NM_007641.5:166
Cd79b	0.3	0.71	-1.09	1.69	0.701	1	B-Cell Functions, CD molecules	NM_008339.2:330
Cd48	-0.213	0.511	-1.21	0.788	0.705	1	CD molecules, T-Cell Functions	NM_007649.4:370
Bcl6	0.271	0.67	-1.04	1.58	0.713	1	B-Cell Functions, Inflammation, T-Cell Functions	NM_009744.3:185
Ewsr1	0.259	0.643	-1	1.52	0.714	1	Basic Cell Functions	NM_007968.3:150
Flt3l	0.328	0.822	-1.28	1.94	0.716	1	Cytokines & Receptors, NK Cell Functions	NM_013520.2:529
Hc	1.45	3.47	-5.35	8.24	0.717	1	Chemokines & Receptors, Complement Pathway, Cytokines & Receptors, Inflammation, Innate, Leukocyte Functions, Macrophage Functions	NM_010406.1:1065
Psmb10	0.271	0.687	-1.08	1.62	0.72	1	Humoral, T-Cell Functions	NM_013640.3:401
Map3k5	0.222	0.568	-0.892	1.34	0.722	1	Apoptosis, Innate	NM_008580.4:640
Ltf	1.3	3.22	-5.01	7.62	0.725	1	Humoral, Transporter Functions	NM_008522.3:2545
Xaf1	0.186	0.465	-0.726	1.1	0.728	1	Apoptosis	NM_001037713.3:100
Irak1	-0.263	0.691	-1.62	1.09	0.729	1	Cytokines & Receptors, Innate, Pathogen Response, TLR	NM_008363.2:951
Tnfrsf13c	0.273	0.724	-1.15	1.69	0.731	1	B-Cell Functions, CD molecules, T-Cell Functions, TNF Superfamily	NM_028075.2:1170
Il12rb1	1.47	3.73	-5.84	8.77	0.732	1	CD molecules, Cytokines & Receptors, Interleukins, NK Cell Functions, T-Cell Functions	NM_008353.2:1088
Hcst	-0.275	0.733	-1.71	1.16	0.733	1	Basic Cell Functions	NM_011827.3:166
Stat1	0.248	0.672	-1.07	1.57	0.737	1	Adaptive, Cytokines & Receptors, Innate, T-Cell Functions	NM_009283.3:1590
Il21r	0.285	0.782	-1.25	1.82	0.74	1	CD molecules, Cytokines & Receptors	NM_021887.1:619
Lck	0.205	0.576	-0.924	1.33	0.745	1	Apoptosis, B-Cell Functions, T-Cell Functions	NM_010693.2:1180
Ddx60	0.952	2.58	-4.11	6.01	0.748	1	Basic Cell Functions	NM_001081215.1:2965
Nup107	0.253	0.724	-1.17	1.67	0.75	1	Transporter Functions	NM_134010.2:200
Cd163	0.2	0.55	-0.878	1.28	0.751	1	Cancer Progression, CD molecules, Inflammation	NM_053094.2:3225
Abl1	0.217	0.67	-1.1	1.53	0.768	1	Apoptosis, Cell Cycle, Innate, Senescence	NM_009594.4:1378
Lbp	0.963	2.86	-4.65	6.58	0.769	1	Chemokines & Receptors, Inflammation, Innate, Leukocyte Functions, Macrophage Functions, Transporter Functions	NM_008489.2:1015
Ifngr1	-0.253	0.797	-1.82	1.31	0.771	1	Adaptive, CD molecules, Cytokines & Receptors, Innate, Interferon	NM_010511.2:985
Pparg	1.29	3.95	-6.46	9.04	0.775	1	Cytokines & Receptors, Inflammation, Innate, Macrophage Functions, Transporter Functions	NM_011146.1:1060
Sell	0.213	0.693	-1.15	1.57	0.779	1	Adhesion, Apoptosis, CD molecules, T-Cell Functions	NM_001164059.1:664
Ctss	-0.218	0.709	-1.61	1.17	0.779	1	Innate	NM_021281.2:740
Cyfip2	0.186	0.604	-0.999	1.37	0.779	1	Adhesion, Apoptosis, Innate	NM_001252459.1:1136
Ada	0.151	0.478	-0.786	1.09	0.782	1	Adhesion, B-Cell Functions, T-Cell Functions	NM_007398.3:795
H2-K1	0.202	0.669	-1.11	1.51	0.782	1	Antigen Processing, MHC, T-Cell Functions	NM_001001892.2:1370
Cxcr5	-0.171	0.582	-1.31	0.969	0.788	1	B-Cell Functions, CD molecules, Chemokines & Receptors	NM_007551.2:1648
Cd84	-0.165	0.573	-1.29	0.958	0.792	1	Adhesion, CD molecules	NM_001252472.1:188
Herc6	0.233	0.82	-1.37	1.84	0.795	1	Basic Cell Functions	NM_025992.2:876
Oas2	-0.183	0.665	-1.49	1.12	0.801	1	Basic Cell Functions	NM_145227.3:414
C1qbp	0.204	0.755	-1.28	1.68	0.804	1	Adaptive, CD molecules, Complement Pathway, Inflammation	NM_007573.2:630
Nfatc1	0.152	0.566	-0.957	1.26	0.806	1	Cell Cycle, T-Cell Functions, Transporter Functions	NM_016791.4:1570
Tap2	0.157	0.599	-1.02	1.33	0.81	1	Antigen Processing, MHC, Transporter Functions	NM_011530.2:495
Card11	0.167	0.635	-1.08	1.41	0.81	1	B-Cell Functions, Cytokines & Receptors, Interleukins, T-Cell Functions	NM_175362.2:545
Ifnar2	-0.14	0.535	-1.19	0.908	0.81	1	Cytokines & Receptors, Interferon	NM_001110498.1:725
Ets1	0.168	0.64	-1.09	1.42	0.81	1	Apoptosis, Cell Cycle, Senescence	NM_001038642.1:740
Cd3d	0.682	2.52	-4.27	5.63	0.812	1	CD molecules, T-Cell Functions	NM_013487.2:289
Abca1	0.187	0.766	-1.31	1.69	0.823	1	Innate, Transporter Functions	NM_013454.3:6865
Fas	-0.828	3.34	-7.37	5.71	0.827	1	B-Cell Functions, CD molecules, Inflammation, T-Cell Functions, TNF Superfamily , Transporter Functions	NM_007987.2:596
Psmb7	-0.168	0.711	-1.56	1.23	0.828	1	Basic Cell Functions	NM_011187.1:184
Pik3cg	0.168	0.751	-1.3	1.64	0.838	1	Apoptosis, Inflammation, Innate	NM_020272.2:2890
Icosl	0.15	0.675	-1.17	1.47	0.838	1	B-Cell Functions, CD molecules, Interleukins, T-Cell Functions	NM_015790.3:349
Maf	0.966	4.17	-7.21	9.14	0.838	1	T-Cell Functions	NM_001025577.2:43
Btla	0.145	0.676	-1.18	1.47	0.844	1	B-Cell Functions, CD molecules, T-Cell Functions	NM_001037719.2:24
Blnk	0.118	0.552	-0.964	1.2	0.845	1	B-Cell Functions, Humoral	NM_008528.4:1546
Aicda	1.23	5.63	-9.81	12.3	0.847	1	Basic Cell Functions	NM_009645.2:552
Rela	0.112	0.539	-0.945	1.17	0.849	1	Innate, Interleukins, Pathogen Response	NM_009045.4:645
Pou2af1	0.13	0.636	-1.12	1.38	0.851	1	Basic Cell Functions, Humoral	NM_011136.2:1865
Sbno2	0.115	0.567	-0.995	1.23	0.852	1	Inflammation, Macrophage Functions	NM_183426.1:2656
Lamp2	-0.127	0.627	-1.36	1.1	0.852	1	CD molecules	NM_001017959.1:908
Nfkbia	0.113	0.561	-0.987	1.21	0.853	1	Innate, Macrophage Functions, Pathogen Response, TLR	NM_010907.2:646
Lcp1	0.12	0.599	-1.05	1.29	0.854	1	T-Cell Functions, Transporter Functions	NM_001247984.1:3344
Tfrc	-0.122	0.621	-1.34	1.1	0.857	1	CD molecules, Transporter Functions	NM_011638.3:1930
Ltk	0.684	3.48	-6.13	7.5	0.862	1	Apoptosis	NM_008523.2:788
Traf6	0.154	0.822	-1.46	1.76	0.863	1	Cytokines & Receptors, Innate, Interleukins, T-Cell Functions, TLR	NM_009424.2:980
Cfd	0.875	4.5	-7.95	9.7	0.864	1	Complement Pathway, Innate	NM_013459.1:526
Txk	0.413	2.14	-3.78	4.61	0.865	1	Adaptive, Cytokines & Receptors, Interleukins, T-Cell Functions	NM_001122754.1:835
Smad2	0.136	0.739	-1.31	1.58	0.866	1	Cancer Progression	NM_010754.4:880
Ly96	1.03	5.44	-9.63	11.7	0.867	1	Humoral, Inflammation, Innate, Pathogen Response	NM_001159711.1:64
Dpp4	0.107	0.594	-1.06	1.27	0.869	1	B-Cell Functions, CD molecules, T-Cell Functions	NM_001159543.1:1303
Thy1	-0.0995	0.571	-1.22	1.02	0.873	1	Adhesion, CD molecules, T-Cell Functions	NM_009382.3:425
Casp3	-0.0912	0.51	-1.09	0.908	0.875	1	Apoptosis, B-Cell Functions, Cell Cycle, T-Cell Functions	NM_009810.2:630
Ifit2	-0.458	2.6	-5.56	4.65	0.877	1	Interferon	NM_008332.2:230
Mapk3	-0.102	0.626	-1.33	1.12	0.881	1	Apoptosis, Cell Cycle, Innate, Interleukins	NM_011952.2:825
Jak2	-0.0965	0.599	-1.27	1.08	0.882	1	Adaptive, Cytokines & Receptors, Innate, Interleukins, T-Cell Functions	NM_008413.2:1049
Cmah	-0.0995	0.621	-1.32	1.12	0.883	1	Transporter Functions	NM_001111110.2:664
Tnfaip3	0.502	3.02	-5.42	6.42	0.883	1	Apoptosis, B-Cell Functions, Inflammation, Innate	NM_009397.2:232
Tank	-0.117	0.76	-1.61	1.37	0.887	1	Basic Cell Functions, Innate	NM_011529.1:491
Inpp5d	-0.0856	0.575	-1.21	1.04	0.891	1	Apoptosis, B-Cell Functions, Interleukins	NM_001110192.1:2186
Abcg1	0.119	0.835	-1.52	1.76	0.896	1	Innate, Transporter Functions	NM_009593.1:295
Rel	0.108	0.763	-1.39	1.6	0.896	1	Cytokines & Receptors, Interleukins, T-Cell Functions	NM_009044.2:1290
Anxa1	-0.46	3.29	-6.91	5.99	0.902	1	Cell Cycle, Inflammation, T-Cell Functions, Transporter Functions	NM_010730.2:400
Bst2	0.0969	0.722	-1.32	1.51	0.902	1	CD molecules, Humoral, Innate	NM_198095.2:468
Tgfb1	0.0893	0.676	-1.24	1.41	0.903	1	B-Cell Functions, Cell Cycle, Chemokines & Receptors, Cytokines & Receptors, Dendritic Cell Functions, Inflammation, Senescence, T-Cell Functions	NM_011577.1:1470
Cd36	-0.407	3.09	-6.46	5.64	0.907	1	Cancer Progression, CD molecules, Innate, Transporter Functions	NM_007643.3:1520
Atg10	0.708	5.59	-10.2	11.7	0.911	1	Transporter Functions	NM_025770.3:46
Tirap	-0.724	5.96	-12.4	11	0.914	1	B-Cell Functions, Chemokines & Receptors, Inflammation, Innate, Interleukins, TLR	NM_001177846.1:254
Ikbke	0.573	4.85	-8.93	10.1	0.917	1	Apoptosis, Innate	NM_019777.3:618
Isg20	-0.0952	0.851	-1.76	1.57	0.918	1	Basic Cell Functions, Innate	NM_020583.5:552
Pecam1	0.0823	0.771	-1.43	1.59	0.922	1	Adhesion, CD molecules, Leukocyte Functions, Transporter Functions	NM_008816.2:1100
Cxcr4	0.0596	0.573	-1.06	1.18	0.924	1	CD molecules, Chemokines & Receptors, Cytokines & Receptors, Dendritic Cell Functions, Inflammation, T-Cell Functions, Transporter Functions	NM_009911.3:704
Itgae	0.948	9.14	-17	18.9	0.927	1	Adhesion, CD molecules	NM_008399.1:775
Traf2	-0.072	0.733	-1.51	1.36	0.928	1	Apoptosis, Cytokines & Receptors, Innate, Interleukins, T-Cell Functions	NM_009422.2:1334
Ikbkb	0.0653	0.669	-1.25	1.38	0.928	1	B-Cell Functions, Innate	NM_010546.2:498
Yy1	-0.363	3.68	-7.58	6.85	0.93	1	T-Cell Functions	NM_009537.3:760
Lamp3	-0.0551	0.562	-1.16	1.05	0.931	1	CD molecules	NM_177356.3:1074
Tollip	0.0589	0.634	-1.18	1.3	0.932	1	Inflammation, Innate, Interleukins	NM_023764.3:260
Ncf4	-0.0506	0.616	-1.26	1.16	0.94	1	Basic Cell Functions, Innate	NM_008677.2:741
Egr1	-0.0566	0.694	-1.42	1.3	0.94	1	Interleukins, Senescence, T-Cell Functions	NM_007913.5:515
H2-Eb1	0.0468	0.584	-1.1	1.19	0.941	1	Antigen Processing, Interleukins, MHC	NM_010382.2:935
Nfkb1	-0.0355	0.489	-0.993	0.922	0.947	1	Adaptive, Cytokines & Receptors, Humoral, Inflammation, Innate, Interleukins, Senescence, T-Cell Functions	NM_008689.2:2125
Fyn	-0.0544	0.788	-1.6	1.49	0.949	1	Transporter Functions	NM_008054.2:1030
Tnfrsf14	0.417	5.88	-11.1	11.9	0.95	1	CD molecules, T-Cell Functions, TNF Superfamily	NM_178931.2:625
Igf2r	0.243	3.45	-6.52	7.01	0.95	1	Apoptosis, CD molecules, Transporter Functions	NM_010515.1:2585
Il7r	-0.232	3.9	-7.87	7.41	0.958	1	B-Cell Functions, CD molecules, Cytokines & Receptors, T-Cell Functions	NM_008372.3:1020
Ikbkg	0.239	4.06	-7.72	8.2	0.958	1	B-Cell Functions, Innate	NM_178590.2:525
Ecsit	-0.344	6.09	-12.3	11.6	0.96	1	Innate	NM_001253897.1:348
Il1rl1	0.557	10.5	-20	21.1	0.962	1	Chemokines & Receptors, Cytokines & Receptors, Inflammation, Innate, Interleukins, Macrophage Functions, Transporter Functions	NM_001025602.2:815
Irf1	-0.0377	0.747	-1.5	1.43	0.963	1	Interleukins, T-Cell Functions	NM_008390.1:365
Cd37	-0.0314	0.664	-1.33	1.27	0.965	1	B-Cell Functions, CD molecules, Humoral	NM_007645.4:180
Stat4	-0.0348	0.745	-1.49	1.42	0.966	1	Adaptive, Cytokines & Receptors, T-Cell Functions	NM_011487.4:1816
Map4k2	0.0234	0.621	-1.19	1.24	0.972	1	Innate	NM_009006.2:666
Cybb	0.0235	0.675	-1.3	1.35	0.974	1	Innate, Transporter Functions	NM_007807.2:1535
Il2ra	0.312	8.89	-17.1	17.7	0.975	1	Adaptive, B-Cell Functions, CD molecules, Inflammation, T-Cell Functions	NM_008367.2:325
Ifnar1	-0.0231	0.761	-1.51	1.47	0.978	1	Adaptive, Interferon, T-Cell Functions	NM_010508.1:1195
Il2rg	0.017	0.565	-1.09	1.12	0.978	1	B-Cell Functions, CD molecules, Cytokines & Receptors, Interleukins, T-Cell Functions	NM_013563.3:1226
Irak2	-0.0183	0.642	-1.28	1.24	0.979	1	Cytokines & Receptors, Innate, Interleukins, TLR	NM_001113553.1:485
Ptprc	-0.0176	0.64	-1.27	1.24	0.98	1	B-Cell Functions, CD molecules, Cytokines & Receptors, T-Cell Functions	NM_011210.3:2320
H2-Aa	0.0199	0.726	-1.4	1.44	0.98	1	Antigen Processing, Interferon, MHC, T-Cell Functions	NM_010378.2:450
Ccl27a	0.132	4.9	-9.48	9.74	0.981	1	Cytokines & Receptors	NM_001048179.1:265
Psen2	-0.0146	0.747	-1.48	1.45	0.986	1	Leukocyte Functions, T-Cell Functions	NM_001128605.1:560
Amica1	-0.046	2.46	-4.86	4.77	0.987	1	Adhesion, Transporter Functions	NM_001005421.4:1002
Hsd11b1	-0.00682	0.435	-0.86	0.846	0.989	1	Basic Cell Functions	NM_008288.2:110
Cd5	0.133	12.4	-24.2	24.5	0.992	1	Apoptosis, CD molecules, T-Cell Functions	NM_007650.3:1395
Cd3g	9.95e-06	0.634	-1.24	1.24	1	1	Apoptosis, CD molecules, T-Cell Functions, Transporter Functions	NM_009850.2:430

## Sheet: PCL to Saline
GENE	Log2 fold change	std error (log2)	Lower confidence limit (log2)	Upper confidence limit (log2)	P-value	BY.p.value	Gene.sets	probe.ID
Pik3cd	2.8	0.332	2.15	3.45	0.00347	0.624	Inflammation, Innate	XM_003945690.1:4648
Rps6	2.83	0.35	2.15	3.52	0.00394	0.624	Apoptosis, Cell Cycle, T-Cell Functions	NM_009096.3:1195
Cd79a	3.24	0.418	2.42	4.06	0.00445	0.624	B-Cell Functions, CD molecules	NM_007655.3:1175
Traf3	2.84	0.376	2.1	3.58	0.00481	0.624	Apoptosis, Cytokines & Receptors, Innate, TLR	NM_001048206.1:6385
Hck	3.06	0.435	2.21	3.91	0.00587	0.624	Inflammation, Innate	NM_010407.3:1874
H2-DMb1	2.21	0.319	1.58	2.83	0.00621	0.624	Antigen Processing, MHC	NM_010387.2:1089
Chuk	2.08	0.309	1.47	2.69	0.00669	0.624	Innate	NM_001162410.1:222
Mavs	2.43	0.364	1.72	3.15	0.0068	0.624	Innate, Interferon, Interleukins	NM_144888.1:2510
Irak3	2.42	0.364	1.71	3.13	0.00691	0.624	Cytokines & Receptors, Innate, Interleukins	NM_028679.3:2608
Psen1	3.25	0.489	2.29	4.21	0.00694	0.624	Apoptosis, Leukocyte Functions, T-Cell Functions, Transporter Functions	NM_008943.2:2770
Creb1	2.62	0.412	1.81	3.43	0.00787	0.624	Innate	NM_001037726.1:2734
Bid	2.3	0.363	1.59	3.02	0.0079	0.624	Apoptosis, Cell Cycle, Innate	NM_007544.3:1307
Cd53	3.29	0.522	2.27	4.31	0.00805	0.624	CD molecules	NM_007651.3:2300
Cd40	2.48	0.394	1.71	3.25	0.00809	0.624	Adaptive, B-Cell Functions, CD molecules, Dendritic Cell Functions, Humoral, Inflammation, T-Cell Functions, TNF Superfamily	NM_011611.2:1425
Lta	2.25	0.362	1.54	2.96	0.00843	0.624	Adaptive, Cytokines & Receptors, Humoral, Inflammation, Pathogen Response, TNF Superfamily	NM_010735.1:1115
Tfe3	3.11	0.502	2.13	4.1	0.00844	0.624	Humoral	NM_172472.3:2715
Map2k2	3	0.485	2.05	3.95	0.00846	0.624	Basic Cell Functions, Innate	NM_023138.4:1440
Runx1	2.69	0.435	1.83	3.54	0.00854	0.624		NM_001111021.1:3055
Smad4	3.01	0.494	2.04	3.98	0.00887	0.624	Cancer Progression	NM_008540.2:2885
Blk	3.06	0.509	2.06	4.06	0.00923	0.624	B-Cell Functions	NM_007549.2:2198
Mapkapk2	2.73	0.456	1.84	3.63	0.00927	0.624	Inflammation, Innate, Interleukins, TLR	NM_008551.1:1991
Dusp6	2.57	0.429	1.73	3.41	0.00929	0.624	Apoptosis, Innate	NM_026268.2:1648
Stat6	2.69	0.449	1.81	3.57	0.00931	0.624	Adaptive, Cytokines & Receptors, T-Cell Functions	NM_009284.2:3465
Ccnd3	2.99	0.501	2.01	3.97	0.00943	0.624	Cell Cycle, T-Cell Functions	NM_007632.2:1311
Gtf3c1	2.53	0.426	1.69	3.36	0.00954	0.624		NM_207239.1:4586
Cd274	2.99	0.508	2	3.98	0.00976	0.624	CD molecules, T-Cell Functions	NM_021893.2:515
Sigirr	2.21	0.38	1.46	2.95	0.0101	0.624	Chemokines & Receptors, Cytokines & Receptors, Innate	NM_023059.3:800
Cd69	3.05	0.531	2.01	4.09	0.0105	0.624	B-Cell Functions, Macrophage Functions	NM_001033122.3:1370
Relb	2.94	0.512	1.94	3.94	0.0105	0.624	Antigen Processing, Dendritic Cell Functions, T-Cell Functions	NM_009046.2:2013
Ccr7	2.59	0.453	1.7	3.48	0.0107	0.624	Adaptive, Antigen Processing, CD molecules, Chemokines & Receptors, Humoral, Inflammation, Interferon, Interleukins, Leukocyte Functions, Macrophage Functions, T-Cell Functions	NM_007719.2:755
Map2k1	3.09	0.544	2.02	4.15	0.0108	0.624	Adhesion, Cell Cycle, Innate, Senescence, Transporter Functions	NM_008927.3:1695
Il6st	3.43	0.606	2.25	4.62	0.0109	0.624	Adaptive, CD molecules, Cytokines & Receptors, Inflammation, Interleukins, T-Cell Functions	NM_010560.2:2325
Tfeb	2.68	0.474	1.75	3.61	0.0109	0.624	Humoral	NM_001161723.1:534
Cd2	4.5	0.796	2.94	6.06	0.011	0.624	CD molecules, NK Cell Functions, T-Cell Functions	XM_006500959.1:82
Ceacam1	3.23	0.573	2.1	4.35	0.0111	0.624	Cancer Progression, CD molecules	NM_001039185.1:294
Egr3	3.19	0.568	2.08	4.31	0.0111	0.624	Apoptosis	NM_018781.2:518
Atg12	2.78	0.495	1.81	3.75	0.0111	0.624	Innate, Transporter Functions	NM_026217.1:1800
Tnfrsf1b	3.82	0.68	2.49	5.15	0.0111	0.624	CD molecules, Inflammation, TNF Superfamily	NM_011610.3:3270
Cd86	2.83	0.506	1.83	3.82	0.0113	0.624	Adaptive, B-Cell Functions, CD molecules, Dendritic Cell Functions, T-Cell Functions, TLR	NM_019388.3:251
Itga4	3.08	0.554	2	4.17	0.0115	0.624	Adhesion, CD molecules, Leukocyte Functions	NM_010576.3:6600
Itga6	2.5	0.451	1.62	3.39	0.0115	0.624	Adhesion, Apoptosis, CD molecules, Leukocyte Functions	NM_008397.3:910
H2-M3	2.63	0.476	1.7	3.57	0.0116	0.624	Antigen Processing, MHC, NK Cell Functions, T-Cell Functions	NM_013819.2:1180
Ripk2	2.95	0.541	1.89	4.01	0.0121	0.624	Inflammation, Innate, Pathogen Response, T-Cell Functions	NM_138952.3:830
Jak3	2.81	0.517	1.8	3.83	0.0122	0.624	B-Cell Functions, Cytokines & Receptors, Innate, Interleukins, T-Cell Functions	NM_010589.5:145
Tapbp	2.6	0.48	1.66	3.54	0.0123	0.624	Antigen Processing, MHC	NM_009318.2:2195
Ythdf2	2.78	0.515	1.78	3.79	0.0124	0.624	Basic Cell Functions, Humoral	NM_145393.4:750
Map2k4	2.57	0.476	1.64	3.51	0.0124	0.624	Apoptosis, Innate	NM_009157.4:1335
Ctla4	3.26	0.603	2.08	4.44	0.0124	0.624	B-Cell Functions, CD molecules, T-Cell Functions	NM_009843.3:1475
Atf1	2.5	0.465	1.59	3.41	0.0126	0.624	Innate	NM_007497.3:1216
Cd200	3.07	0.572	1.95	4.19	0.0126	0.624	CD molecules	NM_010818.3:686
Ubc	2.99	0.557	1.9	4.08	0.0126	0.624	Basic Cell Functions, Innate	NM_019639.4:2193
Irf4	1.93	0.361	1.23	2.64	0.0127	0.624	Interleukins, T-Cell Functions, TLR	NM_013674.1:1878
Slamf1	2.83	0.531	1.8	3.87	0.0128	0.624	CD molecules	NM_013730.4:1770
Trp53	3.11	0.586	1.97	4.26	0.013	0.624	Apoptosis, Cell Cycle, Senescence, T-Cell Functions	NM_011640.1:1835
Dusp4	3.12	0.588	1.96	4.27	0.0132	0.624	Basic Cell Functions, Innate	NM_176933.4:2200
Cd22	3.35	0.634	2.1	4.59	0.0133	0.624	Adhesion, B-Cell Functions, CD molecules	NM_001043317.2:865
Nfatc3	3.22	0.61	2.02	4.41	0.0133	0.624		NM_010901.2:2260
Hmgb1	2.68	0.511	1.68	3.68	0.0135	0.624	Adaptive, Apoptosis, Inflammation, Innate, Pathogen Response	NM_010439.3:1574
Bcl10	2.57	0.49	1.61	3.53	0.0135	0.624	B-Cell Functions, Innate, Interleukins, T-Cell Functions	NM_009740.1:1168
Stat5b	2.11	0.407	1.32	2.91	0.0139	0.624	B-Cell Functions, Cell Cycle, Interleukins, NK Cell Functions, T-Cell Functions	NM_011489.3:4855
Ifit3	3.07	0.596	1.91	4.24	0.0141	0.624	Interferon	NM_010501.1:1290
Ilf3	2.43	0.472	1.51	3.36	0.0142	0.624	Chemokines & Receptors	NM_010561.2:1902
Itgb2	2.41	0.469	1.49	3.33	0.0142	0.624	CD molecules, Humoral, Inflammation, Leukocyte Functions, NK Cell Functions, T-Cell Functions, Transporter Functions	NM_008404.4:2542
Ly86	2.92	0.568	1.81	4.03	0.0143	0.624	Humoral, Inflammation, Innate, Pathogen Response	NM_010745.2:725
Myc	2.93	0.573	1.81	4.05	0.0144	0.624	Apoptosis, Cell Cycle, Senescence	NM_010849.4:630
Jak1	3.34	0.658	2.05	4.63	0.0148	0.624	Chemokines & Receptors, Cytokines & Receptors, Innate, T-Cell Functions	NM_146145.2:4080
Irf5	2.85	0.562	1.75	3.95	0.0148	0.624	Senescence	NM_012057.3:1826
Smad3	2.48	0.494	1.51	3.45	0.0152	0.624	Cancer Progression	NM_016769.3:1845
Ctsh	2.48	0.495	1.51	3.45	0.0153	0.624	Apoptosis, MHC, T-Cell Functions	NM_007801.2:1090
Map3k5	2.83	0.566	1.72	3.94	0.0154	0.624	Apoptosis, Innate	NM_008580.4:640
Nlrc5	2.23	0.446	1.36	3.1	0.0154	0.624	Innate, Interferon, MHC	NM_001033207.3:6665
Anp32b	2.59	0.524	1.57	3.62	0.0159	0.624	Cell Cycle	NM_130889.2:480
Stat3	3.55	0.723	2.13	4.96	0.0162	0.624	Adaptive, Inflammation	NM_213659.2:2130
Pdcd1lg2	3.26	0.664	1.96	4.56	0.0162	0.624	CD molecules, T-Cell Functions	NM_021396.2:1870
Dpp4	3.04	0.622	1.82	4.26	0.0164	0.624	B-Cell Functions, CD molecules, T-Cell Functions	NM_001159543.1:1303
Map3k7	2.16	0.443	1.29	3.03	0.0165	0.624	Apoptosis, Innate, T-Cell Functions, TLR	NM_009316.1:822
Cd1d1	2.78	0.57	1.66	3.9	0.0165	0.624	Antigen Processing, CD molecules, Innate, Interleukins, Macrophage Functions, MHC, T-Cell Functions	NM_007639.3:1340
Cd3eap	2.65	0.544	1.58	3.72	0.0166	0.624	CD molecules	NM_145822.2:1858
Alcam	2.49	0.515	1.48	3.5	0.0168	0.624	Adhesion, CD molecules	NM_009655.1:2605
Tlr7	2.53	0.523	1.5	3.55	0.0169	0.624	Chemokines & Receptors, Inflammation, Innate, Interleukins, Microglial Functions, Pathogen Response, TLR	NM_133211.3:3210
Oasl1	2.65	0.55	1.57	3.73	0.017	0.624	Basic Cell Functions	NM_145209.3:626
Txnip	2.86	0.595	1.7	4.03	0.017	0.624	Apoptosis, Cell Cycle, Innate	NM_023719.1:2340
Pml	3.32	0.694	1.96	4.68	0.0174	0.624	Apoptosis, Cell Cycle, MHC	NM_008884.5:616
Cd38	2.58	0.54	1.52	3.63	0.0175	0.624	Apoptosis, B-Cell Functions, CD molecules	NM_007646.4:1490
Isg15	2.88	0.604	1.7	4.07	0.0175	0.624	Basic Cell Functions, Innate	NM_015783.1:395
Tmem173	2.45	0.515	1.44	3.46	0.0176	0.624	Apoptosis, Innate, Interferon	NM_028261.1:1792
Btk	2.29	0.48	1.35	3.23	0.0176	0.624	Apoptosis, Innate	NM_013482.2:2255
Cd164	2.91	0.614	1.71	4.12	0.0177	0.624	Adhesion, CD molecules	NM_016898.2:688
Plaur	2.63	0.554	1.54	3.72	0.0178	0.624	Apoptosis, CD molecules	NM_011113.3:1085
	2.64	0.557	1.55	3.73	0.0179	0.624	CD molecules, Chemokines & Receptors, Cytokines & Receptors, Inflammation, Macrophage Functions, T-Cell Functions	NM_010557.1:3017
Tlr4	2.97	0.631	1.74	4.21	0.0181	0.624	Adaptive, CD molecules, Chemokines & Receptors, Inflammation, Innate, Interleukins, Pathogen Response, T-Cell Functions, TLR	NM_021297.2:2510
Atf2	2.73	0.579	1.59	3.87	0.0181	0.624	Innate	NM_001284371.1:1392
Cklf	2.86	0.607	1.67	4.04	0.0181	0.624	Adaptive, Chemokines & Receptors, Cytokines & Receptors, Inflammation, Leukocyte Functions, Macrophage Functions	NM_029295.2:54
Icam1	2.33	0.499	1.36	3.31	0.0184	0.624	Adaptive, Antigen Processing, CD molecules, Leukocyte Functions, T-Cell Functions, Transporter Functions	NM_010493.2:2195
Casp1	2.53	0.545	1.46	3.59	0.0189	0.624	Cytokines & Receptors, Innate, Interleukins, Microglial Functions	NM_009807.2:259
Tgfbr2	3.01	0.651	1.74	4.29	0.019	0.624	Apoptosis, Cancer Progression	NM_009371.2:475
Pou2f2	3.4	0.735	1.96	4.84	0.019	0.624	Humoral, T-Cell Functions	NM_001163556.1:52
Ikzf1	2.96	0.641	1.71	4.22	0.0191	0.624	B-Cell Functions, NK Cell Functions, T-Cell Functions	NM_001025597.1:4420
Lyn	3.08	0.67	1.77	4.4	0.0193	0.624	B-Cell Functions, Cytokines & Receptors, Dendritic Cell Functions, Inflammation, Innate, Transporter Functions	NM_010747.1:1725
Oas3	2.59	0.564	1.48	3.69	0.0194	0.624	Basic Cell Functions	NM_145226.2:365
Cd81	2.95	0.643	1.68	4.21	0.0196	0.624	B-Cell Functions, CD molecules	NM_133655.2:575
Tyk2	2.69	0.587	1.54	3.84	0.0196	0.624	Innate, T-Cell Functions	NM_001205312.1:1532
Bcl2	3.03	0.669	1.72	4.34	0.0201	0.624	B-Cell Functions, Innate, T-Cell Functions	NM_009741.3:1844
Tbk1	2.86	0.632	1.62	4.1	0.0201	0.624	Innate, Interferon, Pathogen Response, TLR	NM_019786.4:440
Itch	3.16	0.699	1.79	4.53	0.0202	0.624	Chemokines & Receptors, Innate, T-Cell Functions	NM_008395.2:575
Vim	2.91	0.642	1.65	4.16	0.0202	0.624	Cancer Progression	NM_011701.4:34
Cd19	2.69	0.596	1.52	3.86	0.0203	0.624	B-Cell Functions, CD molecules	NM_009844.2:1118
Mapk11	2.7	0.6	1.53	3.88	0.0204	0.624	Basic Cell Functions, Innate	NM_011161.5:396
Rela	2.52	0.56	1.42	3.62	0.0204	0.624	Innate, Interleukins, Pathogen Response	NM_009045.4:645
Prkce	2.2	0.49	1.24	3.16	0.0206	0.624	Cell Cycle, Cytokines & Receptors, Macrophage Functions, TLR, Transporter Functions	NM_011104.2:1510
Selplg	3.05	0.682	1.71	4.39	0.0208	0.624	Adhesion, CD molecules, Leukocyte Functions	NM_009151.3:1712
Notch1	3.03	0.677	1.7	4.36	0.0208	0.624	Basic Cell Functions	NM_008714.2:1425
Mif	2.18	0.491	1.22	3.14	0.0211	0.624	B-Cell Functions, Cytokines & Receptors, Inflammation, Innate, Transporter Functions	NM_010798.2:373
Apoe	2.36	0.531	1.32	3.4	0.0212	0.624	Apoptosis, Cancer Progression, Transporter Functions	NM_009696.3:129
Prkcd	2.39	0.538	1.33	3.44	0.0212	0.624	Apoptosis, B-Cell Functions, Senescence, Transporter Functions	NM_011103.2:1265
Tap1	3.45	0.777	1.93	4.98	0.0212	0.624	Antigen Processing, MHC, T-Cell Functions, Transporter Functions	NM_001161730.1:856
Tlr3	2.76	0.622	1.54	3.98	0.0214	0.624	CD molecules, Chemokines & Receptors, Inflammation, Innate, Interleukins, Pathogen Response, TLR, Transporter Functions	NM_126166.2:1165
Mapk1	2.17	0.492	1.2	3.13	0.0216	0.624	Apoptosis, B-Cell Functions, Innate, T-Cell Functions	NM_011949.3:2640
Gpi1	2.25	0.511	1.25	3.25	0.0217	0.624	Apoptosis, Cytokines & Receptors, Humoral	NM_008155.4:1540
H2-K1	3.12	0.709	1.73	4.51	0.0218	0.624	Antigen Processing, MHC, T-Cell Functions	NM_001001892.2:1370
Il16	2.37	0.54	1.31	3.43	0.0218	0.624	Chemokines & Receptors, Cytokines & Receptors, Interleukins, Leukocyte Functions	NM_010551.3:3095
Slamf6	2.66	0.605	1.47	3.84	0.0219	0.624	CD molecules	NM_030710.2:805
Psma2	2.27	0.521	1.25	3.29	0.0223	0.624	Cancer Progression	NM_008944.2:136
Tlr9	2.52	0.579	1.39	3.66	0.0223	0.624	CD molecules, Chemokines & Receptors, Inflammation, Innate, Interleukins, TLR, Transporter Functions	NM_031178.2:1801
H2-DMa	2.91	0.667	1.6	4.21	0.0224	0.624	Antigen Processing, MHC, T-Cell Functions	NM_010386.3:530
Cmah	2.85	0.656	1.56	4.13	0.0226	0.624	Transporter Functions	NM_001111110.2:664
Myd88	2.77	0.639	1.52	4.02	0.0227	0.624	Chemokines & Receptors, Cytokines & Receptors, Inflammation, Innate, Interleukins, TLR, Transporter Functions	NM_010851.2:1595
Cd47	2.99	0.693	1.63	4.35	0.023	0.624	CD molecules, Inflammation, T-Cell Functions, Transporter Functions	NM_010581.3:165
Cxcr6	2.48	0.575	1.35	3.6	0.023	0.624	CD molecules, Chemokines & Receptors, Innate	NM_030712.4:650
Ly9	2.74	0.636	1.49	3.98	0.0232	0.624	Adhesion, CD molecules	NM_008534.2:1190
Irf3	2.6	0.606	1.41	3.79	0.0232	0.624	Adaptive, Cytokines & Receptors, Innate, Pathogen Response, Senescence, TLR	NM_016849.4:526
Casp8	2.57	0.6	1.4	3.75	0.0233	0.624	Apoptosis, Cancer Progression, Innate, Macrophage Functions	NM_009812.2:1463
Bmi1	2.56	0.596	1.39	3.72	0.0233	0.624	B-Cell Functions, Humoral, Senescence	NM_007552.4:3354
Runx3	3.03	0.708	1.64	4.42	0.0235	0.624	Apoptosis, Cell Cycle, Interferon	NM_019732.2:803
Syk	2.75	0.644	1.49	4.02	0.0235	0.624	B-Cell Functions, Innate, Interleukins, Leukocyte Functions, Macrophage Functions, T-Cell Functions, Transporter Functions	NM_001198977.1:2064
Lamp1	2.16	0.506	1.16	3.15	0.0237	0.624	CD molecules, Transporter Functions	NM_010684.2:2080
Atm	2.6	0.612	1.4	3.8	0.024	0.624	Apoptosis, B-Cell Functions, Cell Cycle, Senescence	NM_007499.2:5543
Irak4	2.45	0.579	1.32	3.59	0.0241	0.624	Cytokines & Receptors, Innate, Interleukins	NM_029926.5:250
Psmb8	3.2	0.76	1.71	4.69	0.0244	0.624	Antigen Processing	NM_010724.2:362
Nfkbia	2.5	0.593	1.34	3.66	0.0244	0.624	Innate, Macrophage Functions, Pathogen Response, TLR	NM_010907.2:646
Ms4a1	3.11	0.738	1.66	4.55	0.0244	0.624	B-Cell Functions, CD molecules, Humoral	NM_007641.5:166
Map4k2	2.76	0.656	1.48	4.05	0.0244	0.624	Innate	NM_009006.2:666
Tnfrsf13c	3.23	0.767	1.72	4.73	0.0245	0.624	B-Cell Functions, CD molecules, T-Cell Functions, TNF Superfamily	NM_028075.2:1170
Crebbp	3.16	0.752	1.69	4.64	0.0245	0.624	Cancer Progression, Innate, T-Cell Functions	NM_001025432.1:3770
Cd84	2.53	0.603	1.35	3.71	0.0248	0.624	Adhesion, CD molecules	NM_001252472.1:188
Ptprc	2.83	0.678	1.5	4.16	0.0249	0.624	B-Cell Functions, CD molecules, Cytokines & Receptors, T-Cell Functions	NM_011210.3:2320
Cd180	2.78	0.665	1.47	4.08	0.025	0.624	CD molecules, Inflammation, Innate	NM_008533.2:860
H2-DMb2	2.93	0.703	1.55	4.31	0.0251	0.624	Antigen Processing, MHC	NM_010388.4:195
Ifnar2	2.3	0.552	1.22	3.38	0.0252	0.624	Cytokines & Receptors, Interferon	NM_001110498.1:725
Oas2	2.71	0.653	1.43	3.99	0.0255	0.624	Basic Cell Functions	NM_145227.3:414
Ccr6	2.39	0.576	1.26	3.52	0.0255	0.624	Adaptive, CD molecules, Chemokines & Receptors, Humoral, Innate, T-Cell Functions	NM_001190333.1:660
Ikbkb	2.93	0.708	1.54	4.32	0.0256	0.624	B-Cell Functions, Innate	NM_010546.2:498
Csf2rb	3.58	0.866	1.89	5.28	0.0256	0.624	Cancer Progression, CD molecules, Cytokines & Receptors	NM_007780.4:4185
Ciita	2.42	0.587	1.27	3.57	0.0259	0.624	Interferon, MHC	NM_007575.2:1358
Sbno2	2.38	0.577	1.25	3.51	0.026	0.624	Inflammation, Macrophage Functions	NM_183426.1:2656
Tap2	2.59	0.633	1.35	3.83	0.0263	0.624	Antigen Processing, MHC, Transporter Functions	NM_011530.2:495
Ifit1	3.81	0.933	1.98	5.64	0.0266	0.624	Interferon, Transporter Functions	NM_008331.2:890
Itgb1	2.97	0.729	1.54	4.4	0.0266	0.624	Adhesion, CD molecules, Cell Cycle, Leukocyte Functions	NM_010578.1:1855
Tfrc	2.64	0.648	1.37	3.91	0.0267	0.624	CD molecules, Transporter Functions	NM_011638.3:1930
Ltb	2.47	0.607	1.28	3.66	0.0267	0.624	Cytokines & Receptors, Interleukins, TNF Superfamily	NM_008518.2:163
Cd48	2.19	0.539	1.14	3.25	0.0267	0.624	CD molecules, T-Cell Functions	NM_007649.4:370
St6gal1	2.48	0.609	1.28	3.67	0.0268	0.624	Basic Cell Functions, Humoral	NM_001252506.1:1564
Xaf1	2.51	0.42	1.69	3.33	0.0269	0.624	Apoptosis	NM_001037713.3:100
Sell	2.98	0.735	1.54	4.42	0.027	0.624	Adhesion, Apoptosis, CD molecules, T-Cell Functions	NM_001164059.1:664
Pecam1	3.31	0.817	1.7	4.91	0.0272	0.624	Adhesion, CD molecules, Leukocyte Functions, Transporter Functions	NM_008816.2:1100
Csf1	2.85	0.706	1.47	4.24	0.0273	0.624	Cytokines & Receptors, Inflammation, Innate, Macrophage Functions, Transporter Functions	NM_001113530.1:833
Btla	2.89	0.716	1.49	4.29	0.0273	0.624	B-Cell Functions, CD molecules, T-Cell Functions	NM_001037719.2:24
Masp2	3.46	0.857	1.78	5.14	0.0274	0.624	Complement Pathway, Innate	NM_010767.3:363
Cyld	3.06	0.76	1.57	4.55	0.0275	0.624	Apoptosis, Cell Cycle, Innate	NM_001276279.1:2200
H2-Ob	2.15	0.537	1.1	3.2	0.028	0.627	Antigen Processing, MHC	NM_010389.3:1606
H2-Ab1	3.01	0.752	1.53	4.48	0.028	0.627	Antigen Processing, Interferon, MHC, T-Cell Functions	NM_207105.2:164
Ets1	2.71	0.677	1.38	4.03	0.0281	0.627	Apoptosis, Cell Cycle, Senescence	NM_001038642.1:740
Gpr183	2.91	0.732	1.48	4.35	0.0284	0.627	B-Cell Functions, Humoral	NM_183031.2:238
Tnfsf14	3.01	0.758	1.53	4.5	0.0284	0.627	Apoptosis, CD molecules, Cytokines & Receptors, T-Cell Functions, TNF Superfamily	NM_019418.2:1060
Cd74	2.97	0.751	1.5	4.44	0.0287	0.627	Antigen Processing, B-Cell Functions, CD molecules, Innate, MHC, T-Cell Functions	NM_001042605.1:391
Icosl	2.8	0.709	1.42	4.19	0.0288	0.627	B-Cell Functions, CD molecules, Interleukins, T-Cell Functions	NM_015790.3:349
Xbp1	2.44	0.618	1.23	3.65	0.0289	0.627		NM_013842.2:825
Ncf4	2.55	0.652	1.27	3.82	0.0297	0.627	Basic Cell Functions, Innate	NM_008677.2:741
Card11	2.58	0.662	1.28	3.87	0.03	0.627	B-Cell Functions, Cytokines & Receptors, Interleukins, T-Cell Functions	NM_175362.2:545
Il21r	3.23	0.829	1.6	4.85	0.03	0.627	CD molecules, Cytokines & Receptors	NM_021887.1:619
Nup107	2.93	0.756	1.45	4.41	0.0303	0.627	Transporter Functions	NM_134010.2:200
Stat4	3.04	0.785	1.51	4.58	0.0304	0.627	Adaptive, Cytokines & Receptors, T-Cell Functions	NM_011487.4:1816
Map3k1	3.35	0.866	1.66	5.05	0.0305	0.627	Apoptosis, Innate	NM_011945.2:1640
C1qbp	3.08	0.797	1.52	4.64	0.0305	0.627	Adaptive, CD molecules, Complement Pathway, Inflammation	NM_007573.2:630
Cd97	2.38	0.617	1.17	3.59	0.0308	0.627	Adaptive, Adhesion, CD molecules, Inflammation, Innate	NM_011925.1:1975
H2-D1	2.49	0.648	1.22	3.76	0.0311	0.627	Antigen Processing, MHC, T-Cell Functions	NM_010380.3:1133
Lamp2	2.51	0.656	1.23	3.8	0.0313	0.627	CD molecules	NM_001017959.1:908
Reps1	2.85	0.746	1.39	4.31	0.0316	0.627	Basic Cell Functions	NM_001111065.1:294
Smn1	2.6	0.682	1.26	3.94	0.0317	0.627	Cancer Progression	NM_011420.2:390
Fcgr2b	2.08	0.545	1.01	3.15	0.0318	0.627	Antigen Processing, B-Cell Functions, CD molecules, Inflammation, Interleukins, MHC, Transporter Functions	NM_001077189.1:1225
Cmpk2	2.48	0.653	1.2	3.76	0.0319	0.627	Basic Cell Functions	NM_020557.4:1600
Psmb9	1.91	0.504	0.926	2.9	0.032	0.627	Antigen Processing	NM_013585.2:540
Tgfb1	2.71	0.716	1.31	4.11	0.0324	0.627	B-Cell Functions, Cell Cycle, Chemokines & Receptors, Cytokines & Receptors, Dendritic Cell Functions, Inflammation, Senescence, T-Cell Functions	NM_011577.1:1470
Tlr1	2.11	0.557	1.01	3.2	0.0324	0.627	CD molecules, Inflammation, Innate, Interleukins, Macrophage Functions, TLR	NM_030682.1:805
Lcp1	2.4	0.635	1.15	3.64	0.0325	0.627	T-Cell Functions, Transporter Functions	NM_001247984.1:3344
Cd27	2.58	0.478	1.64	3.51	0.0328	0.627	B-Cell Functions, CD molecules, T-Cell Functions, TNF Superfamily	NM_001033126.2:235
Rrad	2.75	0.733	1.32	4.19	0.0329	0.627	Basic Cell Functions	NM_019662.2:1439
Cd79b	2.83	0.753	1.35	4.31	0.0329	0.627	B-Cell Functions, CD molecules	NM_008339.2:330
Il2rg	2.24	0.596	1.07	3.41	0.033	0.627	B-Cell Functions, CD molecules, Cytokines & Receptors, Interleukins, T-Cell Functions	NM_013563.3:1226
Tnfsf10	3.24	0.863	1.55	4.93	0.0331	0.627	Apoptosis, CD molecules, Cytokines & Receptors, TNF Superfamily	NM_009425.2:2055
Blnk	2.19	0.583	1.04	3.33	0.0331	0.627	B-Cell Functions, Humoral	NM_008528.4:1546
Il10ra	2.77	0.739	1.32	4.22	0.0332	0.627	CD molecules	NM_008348.2:75
Bcl6	2.65	0.709	1.26	4.04	0.0335	0.627	B-Cell Functions, Inflammation, T-Cell Functions	NM_009744.3:185
Tlr6	2.52	0.675	1.2	3.84	0.0335	0.627	Adaptive, CD molecules, Inflammation, Innate, Interleukins, Microglial Functions, Pathogen Response, T-Cell Functions, TLR	NM_011604.3:475
Cyfip2	2.38	0.638	1.13	3.63	0.0336	0.627	Adhesion, Apoptosis, Innate	NM_001252459.1:1136
Irf8	2.51	0.675	1.19	3.83	0.0337	0.627	Interferon, Interleukins, T-Cell Functions	NM_008320.3:2274
Atg7	1.93	0.518	0.912	2.94	0.0338	0.627	Apoptosis, Transporter Functions	NM_028835.1:855
Pla2g6	2.85	0.768	1.35	4.36	0.0339	0.627	Basic Cell Functions	NM_001199023.1:768
Irak2	2.51	0.676	1.18	3.83	0.0341	0.627	Cytokines & Receptors, Innate, Interleukins, TLR	NM_001113553.1:485
Nfkb2	2.51	0.678	1.18	3.84	0.0343	0.628	Innate	NM_019408.2:1150
Nfatc2	2.64	0.72	1.23	4.05	0.0352	0.638	Cytokines & Receptors, T-Cell Functions	NM_001037177.1:1559
Ewsr1	2.48	0.678	1.15	3.81	0.0352	0.638	Basic Cell Functions	NM_007968.3:150
Cxcr5	2.24	0.615	1.04	3.45	0.0357	0.642	B-Cell Functions, CD molecules, Chemokines & Receptors	NM_007551.2:1648
Jak2	2.27	0.625	1.05	3.5	0.0358	0.642	Adaptive, Cytokines & Receptors, Innate, Interleukins, T-Cell Functions	NM_008413.2:1049
Il17ra	2.7	0.743	1.24	4.15	0.036	0.644	CD molecules, Cytokines & Receptors, Interleukins	NM_008359.1:312
Mef2c	2.15	0.595	0.988	3.32	0.0362	0.644	Apoptosis, B-Cell Functions, Humoral	NM_001170537.1:4341
Stat1	2.57	0.711	1.18	3.96	0.0364	0.644	Adaptive, Cytokines & Receptors, Innate, T-Cell Functions	NM_009283.3:1590
Cybb	2.56	0.712	1.16	3.95	0.037	0.645	Innate, Transporter Functions	NM_007807.2:1535
Akt3	2.55	0.71	1.16	3.94	0.037	0.645	Cancer Progression, Transporter Functions	NM_011785.3:2494
Irf1	2.83	0.788	1.28	4.37	0.0371	0.645	Interleukins, T-Cell Functions	NM_008390.1:365
Psmd7	2.42	0.675	1.1	3.74	0.0371	0.645	CD molecules	NM_010817.2:1424
Pax5	2.77	0.776	1.25	4.29	0.0376	0.645	Humoral	NM_008782.2:90
Ifi35	3.14	0.881	1.42	4.87	0.0376	0.645	Interferon	NM_027320.4:820
Abca1	2.87	0.806	1.29	4.45	0.0379	0.645	Innate, Transporter Functions	NM_013454.3:6865
Tank	2.84	0.799	1.27	4.4	0.038	0.645	Basic Cell Functions, Innate	NM_011529.1:491
Slamf7	2.5	0.707	1.12	3.89	0.0384	0.645	CD molecules, Innate, NK Cell Functions	NM_144539.5:750
Itgal	2.35	0.662	1.05	3.64	0.0384	0.645	Adhesion, CD molecules, Leukocyte Functions, T-Cell Functions	NM_008400.2:950
Psmb10	2.56	0.725	1.14	3.98	0.0385	0.645	Humoral, T-Cell Functions	NM_013640.3:401
Il6ra	1.99	0.563	0.887	3.1	0.0385	0.645	CD molecules, Chemokines & Receptors, Cytokines & Receptors, Interleukins	NM_010559.2:2825
Cxcr4	2.14	0.607	0.953	3.33	0.0386	0.645	CD molecules, Chemokines & Receptors, Cytokines & Receptors, Dendritic Cell Functions, Inflammation, T-Cell Functions, Transporter Functions	NM_009911.3:704
Gbp5	2.48	0.705	1.1	3.86	0.039	0.645	Interferon	NM_153564.2:1176
Traf2	2.71	0.771	1.2	4.22	0.039	0.645	Apoptosis, Cytokines & Receptors, Innate, Interleukins, T-Cell Functions	NM_009422.2:1334
Inpp5d	2.11	0.601	0.933	3.29	0.0391	0.645	Apoptosis, B-Cell Functions, Interleukins	NM_001110192.1:2186
Stat2	2.84	0.815	1.25	4.44	0.0397	0.651	Basic Cell Functions	NM_019963.1:362
Nfkb1	1.78	0.511	0.78	2.78	0.0398	0.651	Adaptive, Cytokines & Receptors, Humoral, Inflammation, Innate, Interleukins, Senescence, T-Cell Functions	NM_008689.2:2125
Tnfrsf13b	2.65	0.765	1.15	4.15	0.0406	0.66	B-Cell Functions, CD molecules, TNF Superfamily	NM_021349.1:340
Thy1	1.97	0.571	0.854	3.09	0.0407	0.66	Adhesion, CD molecules, T-Cell Functions	NM_009382.3:425
Elk1	2.94	0.852	1.27	4.61	0.0408	0.66	Innate	NM_007922.4:3070
Atg16l1	3.26	0.95	1.4	5.12	0.0413	0.665	Transporter Functions	NM_001205391.1:280
H2-T23	2.05	0.6	0.878	3.23	0.0418	0.669	Antigen Processing, MHC, T-Cell Functions	NM_010398.3:441
Egr1	2.43	0.713	1.04	3.83	0.0421	0.669	Interleukins, Senescence, T-Cell Functions	NM_007913.5:515
C2	2.55	0.747	1.08	4.01	0.0422	0.669	Complement Pathway, Innate	NM_013484.2:2359
Il1rap	2.99	0.877	1.27	4.71	0.0423	0.669	Cytokines & Receptors, Inflammation, Innate, Interleukins	NM_008364.2:2415
Icam2	2.58	0.762	1.09	4.08	0.0427	0.672	Adhesion, CD molecules	NM_010494.1:375
Nfatc1	1.97	0.587	0.821	3.12	0.0438	0.687	Cell Cycle, T-Cell Functions, Transporter Functions	NM_016791.4:1570
H2-Eb1	2.07	0.619	0.858	3.28	0.0442	0.69	Antigen Processing, Interleukins, MHC	NM_010382.2:935
Irf7	2.59	0.779	1.07	4.12	0.0448	0.697	Adaptive, Innate, Interferon, Senescence	NM_016850.2:705
Mfge8	1.92	0.583	0.781	3.06	0.0457	0.709	Adhesion, Apoptosis, Transporter Functions	NM_008594.2:1357
Traf6	2.85	0.865	1.15	4.55	0.046	0.71	Cytokines & Receptors, Innate, Interleukins, T-Cell Functions, TLR	NM_009424.2:980
Herc6	2.82	0.857	1.14	4.5	0.0462	0.71	Basic Cell Functions	NM_025992.2:876
Pycard	2.19	0.669	0.879	3.5	0.0467	0.714	Apoptosis, Inflammation, Innate, Interleukins	NM_023258.4:1654
Cfp	2.65	0.812	1.06	4.25	0.0469	0.716	Cancer Progression, Complement Pathway, Innate	NM_008823.3:1107
Abcg1	2.87	0.883	1.14	4.6	0.0474	0.72	Innate, Transporter Functions	NM_009593.1:295
Osm	3.87	1.19	1.53	6.2	0.0479	0.725	Apoptosis, Cytokines & Receptors	NM_001013365.2:579
Cd55	2.52	0.786	0.977	4.06	0.0492	0.742	CD molecules, Complement Pathway, Innate	NM_010016.2:1058
Ctss	2.39	0.75	0.917	3.86	0.05	0.75	Innate	NM_021281.2:740
Tmed1	2.28	0.721	0.87	3.69	0.0506	0.753	T-Cell Functions, Transporter Functions	NM_010744.3:104
Atg5	2.11	0.667	0.803	3.42	0.0507	0.753	Apoptosis, Innate, Transporter Functions	NM_053069.5:2142
Cd37	2.23	0.704	0.847	3.61	0.0508	0.753	B-Cell Functions, CD molecules, Humoral	NM_007645.4:180
Vhl	2.79	0.884	1.06	4.52	0.0511	0.755	Cancer Progression	NM_009507.3:820
Cd8a	3.61	1.15	1.36	5.87	0.0518	0.764	Adaptive, CD molecules, Innate, T-Cell Functions	NM_001081110.2:355
Fyn	2.58	0.824	0.964	4.19	0.0521	0.764	Transporter Functions	NM_008054.2:1030
Pik3cg	2.45	0.786	0.914	3.99	0.0523	0.764	Apoptosis, Inflammation, Innate	NM_020272.2:2890
Fcer2a	2.61	0.838	0.971	4.26	0.0525	0.764	Adaptive, B-Cell Functions, CD molecules, Humoral, Inflammation, Macrophage Functions	NM_001253737.1:1770
Tgfbr1	2.28	0.731	0.844	3.71	0.0527	0.764	Apoptosis, Cancer Progression	NM_009370.2:4425
H2-Aa	2.39	0.77	0.884	3.9	0.0529	0.765	Antigen Processing, Interferon, MHC, T-Cell Functions	NM_010378.2:450
Trem1	2.78	0.91	1	4.57	0.0551	0.793	CD molecules, Humoral	NM_021406.5:1704
Cd80	2.7	0.89	0.957	4.44	0.0561	0.799	Adaptive, CD molecules, T-Cell Functions	NM_009855.2:210
Ticam2	2.53	0.833	0.894	4.16	0.0562	0.799	Cytokines & Receptors, Inflammation, Innate, Interleukins, TLR	NM_173394.2:1243
Rel	2.44	0.807	0.863	4.03	0.0563	0.799	Cytokines & Receptors, Interleukins, T-Cell Functions	NM_009044.2:1290
Bcl2l1	1.9	0.627	0.67	3.13	0.0564	0.799	Apoptosis, Cytokines & Receptors, Innate	NM_009743.4:200
Chil3	4.7	1.56	1.64	7.76	0.0572	0.808	Basic Cell Functions	NM_009892.2:823
Cr2	2.52	0.839	0.876	4.17	0.0575	0.809	B-Cell Functions, CD molecules, Complement Pathway, Dendritic Cell Functions, Innate	NM_007758.2:1650
Ifngr1	2.51	0.839	0.871	4.16	0.0577	0.81	Adaptive, CD molecules, Cytokines & Receptors, Innate, Interferon	NM_010511.2:985
Abl1	2.11	0.704	0.727	3.49	0.058	0.81	Apoptosis, Cell Cycle, Innate, Senescence	NM_009594.4:1378
Flt3l	2.56	0.858	0.874	4.24	0.0587	0.817	Cytokines & Receptors, NK Cell Functions	NM_013520.2:529
Ddx58	2.25	0.76	0.759	3.74	0.0596	0.827	Innate, Interferon	NM_172689.3:1751
Pou2af1	1.99	0.674	0.667	3.31	0.06	0.83	Basic Cell Functions, Humoral	NM_011136.2:1865
Psen2	2.29	0.777	0.764	3.81	0.0603	0.831	Leukocyte Functions, T-Cell Functions	NM_001128605.1:560
Isg20	2.61	0.892	0.862	4.36	0.0612	0.84	Basic Cell Functions, Innate	NM_020583.5:552
Cd83	1.73	0.601	0.555	2.91	0.0633	0.865	B-Cell Functions, CD molecules, Dendritic Cell Functions, Humoral, Interleukins, T-Cell Functions	NM_009856.2:1624
Cd244	3.34	1.16	1.07	5.62	0.0635	0.865	CD molecules, NK Cell Functions	NM_018729.2:262
Irf2	2.12	0.744	0.665	3.58	0.0649	0.879	Adhesion	NM_008391.2:440
Hif1a	2.14	0.751	0.668	3.61	0.0651	0.879	Apoptosis, Cancer Progression	NM_010431.2:1294
Mapk3	1.84	0.648	0.574	3.11	0.0653	0.879	Apoptosis, Cell Cycle, Innate, Interleukins	NM_011952.2:825
Mx2	2.54	0.893	0.79	4.29	0.0654	0.879	Innate	NM_013606.1:2095
Ccl11	3.79	1.34	1.16	6.42	0.0665	0.89	Adaptive, Cancer Progression, Chemokines & Receptors, Cytokines & Receptors, Inflammation, T-Cell Functions	NM_011330.3:430
Mapk8	2.16	0.765	0.656	3.65	0.0669	0.893	Adaptive, Apoptosis, Innate, T-Cell Functions	NM_016700.3:970
Tollip	1.82	0.65	0.551	3.1	0.0674	0.897	Inflammation, Innate, Interleukins	NM_023764.3:260
Hcst	2.1	0.752	0.63	3.58	0.068	0.902	Basic Cell Functions	NM_011827.3:166
Il2rb	3.06	1.1	0.902	5.22	0.0691	0.912	CD molecules, Cytokines & Receptors, Interleukins, NK Cell Functions	NM_008368.3:2365
Batf	2.39	0.866	0.694	4.09	0.0701	0.922		NM_016767.2:750
Psmb7	2.06	0.749	0.589	3.52	0.071	0.931	Basic Cell Functions	NM_011187.1:184
Tigit	3.26	1.19	0.924	5.6	0.0717	0.937	Interleukins, T-Cell Functions	NM_001146325.1:730
Ep300	2.12	0.775	0.597	3.63	0.072	0.937	Apoptosis, Innate	NM_177821.6:4305
Mr1	2.85	1.04	0.799	4.89	0.0722	0.937	Antigen Processing, MHC	NM_008209.4:1360
Lamp3	1.81	0.518	0.792	2.82	0.0732	0.948	CD molecules	NM_177356.3:1074
Spn	2.28	0.843	0.624	3.93	0.0738	0.951	Adhesion, Apoptosis, CD molecules, T-Cell Functions	NM_001037810.1:726
Tnfrsf9	3.14	1.17	0.858	5.43	0.074	0.952	CD molecules, TNF Superfamily	NM_001077508.1:1590
Zap70	2.76	1.03	0.746	4.77	0.0746	0.956	T-Cell Functions	NM_009539.2:1030
Zbp1	2.55	0.954	0.679	4.42	0.0756	0.965	Innate	NM_021394.2:473
Serping1	3	1.14	0.773	5.23	0.0776	0.985	Complement Pathway, Innate	NM_009776.3:1480
Csf3	3.79	1.44	0.977	6.6	0.0776	0.985	Cytokines & Receptors	NM_009971.1:830
Ifnar1	2.1	0.799	0.538	3.67	0.0781	0.987	Adaptive, Interferon, T-Cell Functions	NM_010508.1:1195
Irak1	1.84	0.704	0.454	3.22	0.08	1	Cytokines & Receptors, Innate, Pathogen Response, TLR	NM_008363.2:951
Nod1	2.45	0.947	0.598	4.31	0.081	1	Antigen Processing, Innate, Interleukins, Transporter Functions	NM_172729.2:1446
Fadd	2.21	0.865	0.516	3.91	0.0835	1	Apoptosis, Innate, Interferon, Interleukins	NM_010175.5:2641
Ada	-3.59	1.11	-5.77	-1.41	0.0839	1	Adhesion, B-Cell Functions, T-Cell Functions	NM_007398.3:795
Tcf7	2.55	1.03	0.529	4.56	0.0897	1	Apoptosis, Interleukins, T-Cell Functions	NM_009331.3:1810
Bst2	1.8	0.747	0.335	3.26	0.0951	1	CD molecules, Humoral, Innate	NM_198095.2:468
Smpd3	2.92	1.24	0.496	5.35	0.0993	1	Cell Cycle	NM_021491.3:1578
Angpt2	2.9	1.23	0.488	5.3	0.0996	1	Adhesion, Cancer Progression	NM_007426.3:2020
Hsd11b1	1.2	0.414	0.392	2.01	0.101	1	Basic Cell Functions	NM_008288.2:110
Smad2	1.82	0.777	0.297	3.34	0.101	1	Cancer Progression	NM_010754.4:880
Ccl19	3.05	1.31	0.49	5.61	0.102	1	Chemokines & Receptors, Cytokines & Receptors, Dendritic Cell Functions, Inflammation, Leukocyte Functions, T-Cell Functions	NM_011888.2:465
Dock9	1.29	0.559	0.198	2.39	0.104	1	Basic Cell Functions	XM_976068.1:360
Bax	1.82	0.794	0.268	3.38	0.105	1	Apoptosis, Transporter Functions	NM_007527.3:735
Cd163	-3.18	1.14	-5.41	-0.947	0.108	1	Cancer Progression, CD molecules, Inflammation	NM_053094.2:3225
Ifi27	2.99	1.32	0.405	5.57	0.108	1	Interferon, NK Cell Functions	NM_026790.2:166
Tnfsf12	3.63	1.6	0.489	6.76	0.108	1	Apoptosis, Cytokines & Receptors, TNF Superfamily	NM_011614.3:1215
Vegfa	3.21	1.46	0.346	6.07	0.115	1	Apoptosis, Cytokines & Receptors, Macrophage Functions, T-Cell Functions	NM_001025250.3:3015
Fos	2.68	1.24	0.253	5.11	0.119	1	Inflammation, Innate, Pathogen Response	NM_010234.2:1330
Cd3g	1.55	0.595	0.384	2.72	0.121	1	Apoptosis, CD molecules, T-Cell Functions, Transporter Functions	NM_009850.2:430
Cd1d2	2.91	1.37	0.235	5.59	0.123	1	Antigen Processing, CD molecules, Innate, Interleukins, T-Cell Functions	NM_007640.2:438
Cd9	2.5	1.19	0.174	4.82	0.126	1	Adhesion, CD molecules	NM_007657.3:620
Cd96	4.19	1.99	0.282	8.1	0.126	1	Adhesion, CD molecules, NK Cell Functions	NM_032465.2:34
Thbd	2.97	1.42	0.183	5.76	0.128	1	CD molecules	NM_009378.3:2845
Lyz2	-2.01	0.802	-3.58	-0.44	0.129	1	Transporter Functions	NM_017372.3:98
Il19	3.39	1.67	0.131	6.66	0.134	1	Apoptosis, Cytokines & Receptors, Interleukins	NM_001009940.1:464
Ccl24	3	1.49	0.0725	5.93	0.138	1	Adaptive, Chemokines & Receptors, Cytokines & Receptors, Inflammation	NM_019577.4:335
Kit	2.95	1.48	0.0552	5.84	0.14	1	CD molecules, Cytokines & Receptors	NM_001122733.1:4275
Tnfrsf10b	3.89	1.97	0.0241	7.75	0.143	1	Apoptosis, CD molecules, TNF Superfamily	NM_020275.3:1625
Lck	1.16	0.595	-0.00912	2.32	0.147	1	Apoptosis, B-Cell Functions, T-Cell Functions	NM_010693.2:1180
Litaf	2.16	1.12	-0.0394	4.37	0.15	1	Apoptosis	NM_019980.1:1100
Dll4	3.54	1.86	-0.106	7.19	0.153	1	Cancer Progression	NM_019454.2:542
Raet1c	3.37	1.78	-0.127	6.87	0.155	1	Basic Cell Functions	NM_009018.1:548
Cd40lg	2.93	1.57	-0.137	6.01	0.158	1	Adaptive, B-Cell Functions, CD molecules, Cytokines & Receptors, Dendritic Cell Functions, Inflammation, Interleukins, MHC, T-Cell Functions, TNF Superfamily	NM_011616.2:600
H2-Q2	3.34	1.79	-0.173	6.85	0.159	1	Antigen Processing, MHC	NM_010392.2:472
Hras	2.11	1.13	-0.116	4.33	0.16	1	Senescence	NM_008284.2:1890
Lrrn3	2.24	1.21	-0.125	4.61	0.16	1	CD molecules	NM_010733.2:1765
C5ar1	2.49	1.34	-0.14	5.12	0.161	1	Chemokines & Receptors, Complement Pathway, Humoral	NM_007577.3:595
Axl	3.06	1.65	-0.178	6.3	0.161	1	Inflammation, Innate, NK Cell Functions, Transporter Functions	NM_009465.3:3820
C3ar1	2.97	1.61	-0.184	6.12	0.162	1	Adaptive, Cancer Progression, Complement Pathway, Inflammation, Macrophage Functions	NM_009779.2:555
Ccr8	3.21	1.76	-0.247	6.67	0.166	1	Adaptive, Chemokines & Receptors	NM_007720.2:426
C1qb	2.76	1.54	-0.26	5.78	0.171	1	Complement Pathway, Innate	NM_009777.2:865
Cxcr2	2.79	1.57	-0.299	5.87	0.175	1	Adaptive, CD molecules, Chemokines & Receptors, Cytokines & Receptors, Inflammation, Innate, Interleukins	NM_009909.3:440
Tnfsf8	2.84	1.62	-0.342	6.02	0.178	1	CD molecules, Cytokines & Receptors, T-Cell Functions, TNF Superfamily	NM_009403.2:125
Cspg4	2.97	1.72	-0.408	6.35	0.183	1	Cancer Progression, Inflammation	NM_139001.2:1530
Cd276	2.66	1.55	-0.378	5.7	0.185	1	CD molecules, Inflammation, Interleukins, T-Cell Functions	NM_133983.4:1278
Ccl3	3.71	1.88	0.0281	7.4	0.187	1	Adaptive, Chemokines & Receptors, Cytokines & Receptors, Humoral, Inflammation, NK Cell Functions, T-Cell Functions, Transporter Functions	NM_011337.1:60
Il11	1.22	0.654	-0.0579	2.51	0.202	1	B-Cell Functions, Cytokines & Receptors, Interleukins	NM_008350.2:285
Cd209e	2.82	1.75	-0.599	6.24	0.204	1	CD molecules	NM_130905.2:696
Tnf	1.56	0.984	-0.368	3.49	0.211	1	Adaptive, Chemokines & Receptors, Cytokines & Receptors, Humoral, Inflammation, Pathogen Response, T-Cell Functions, TNF Superfamily , Transporter Functions	NM_013693.1:1135
Ltbr	2.42	1.53	-0.581	5.41	0.212	1	Apoptosis, TNF Superfamily	NM_010736.3:1962
Irgm2	1.9	1.22	-0.498	4.3	0.218	1	Innate, Interferon	NM_019440.2:2555
Csf2	2.7	1.76	-0.746	6.15	0.222	1	Adaptive, Cytokines & Receptors, Innate, Interleukins, Macrophage Functions, T-Cell Functions, Transporter Functions	NM_009969.4:732
C3	-1.5	0.857	-3.18	0.182	0.223	1	Cancer Progression, Complement Pathway, Inflammation, Innate, Transporter Functions	NM_009778.2:285
Colec12	1.69	1.14	-0.547	3.94	0.235	1	Innate, Transporter Functions	NM_130449.2:736
Cd34	2.75	1.71	-0.605	6.11	0.249	1	Cancer Progression, CD molecules, Interleukins, Leukocyte Functions	NM_001111059.1:560
Cd70	2.46	1.75	-0.97	5.89	0.254	1	B-Cell Functions, CD molecules, Cytokines & Receptors, TNF Superfamily	NM_011617.1:650
Lgals3	2.17	1.55	-0.862	5.2	0.255	1	Innate, T-Cell Functions	NM_001145953.1:665
Pdgfrb	2.35	1.51	-0.609	5.31	0.26	1	CD molecules	NM_008809.1:1185
Mnx1	2.24	1.61	-0.927	5.4	0.26	1	Humoral	NM_019944.1:1740
Siglec1	2.53	1.63	-0.662	5.72	0.26	1	Adhesion, CD molecules, Transporter Functions	NM_011426.3:4550
Tgfb3	2.1	1.54	-0.911	5.12	0.265	1	Apoptosis, T-Cell Functions	NM_009368.2:2410
Xcr1	2.3	1.69	-1.01	5.62	0.266	1	Adaptive, Chemokines & Receptors, Cytokines & Receptors, Inflammation	NM_011798.4:350
Lilra5	2.74	1.8	-0.792	6.27	0.268	1	CD molecules, Innate	NM_001081239.2:994
Il23r	2.57	1.7	-0.758	5.9	0.269	1	Cytokines & Receptors, Inflammation, Innate, Interleukins, Leukocyte Functions	NM_144548.1:690
Cxcl1	2.26	1.55	-0.782	5.29	0.283	1	Adaptive, Chemokines & Receptors, Cytokines & Receptors, Inflammation, Transporter Functions	NM_008176.1:560
Chit1	2.3	1.6	-0.829	5.44	0.286	1	Basic Cell Functions	NM_027979.1:335
Cxcl15	2.22	1.72	-1.14	5.58	0.287	1	Cell Cycle, Chemokines & Receptors, Cytokines & Receptors, Inflammation, Interleukins	NM_011339.2:419
Elane	2.42	1.68	-0.878	5.72	0.287	1	Chemokines & Receptors, Cytokines & Receptors, Inflammation, Interleukins, Leukocyte Functions	NM_015779.2:491
Foxj1	2.39	1.67	-0.887	5.67	0.289	1	Humoral, Interleukins, Leukocyte Functions, T-Cell Functions	NM_008240.3:2179
Socs1	2.06	1.6	-1.09	5.2	0.29	1	Cytokines & Receptors, T-Cell Functions	NM_009896.2:1020
Pmch	2.26	1.59	-0.858	5.37	0.291	1	Basic Cell Functions	NM_029971.2:215
C7	2.28	1.65	-0.953	5.51	0.301	1	Complement Pathway, Innate	XM_356827.6:215
Adora2a	2.13	1.58	-0.977	5.23	0.311	1	Apoptosis, Inflammation	NM_009630.2:2306
Socs3	0.876	0.669	-0.436	2.19	0.321	1	T-Cell Functions	NM_007707.2:585
Ifng	2.23	1.74	-1.17	5.63	0.327	1	Adaptive, Chemokines & Receptors, Cytokines & Receptors, Humoral, Interleukins, Pathogen Response, Senescence, T-Cell Functions, Transporter Functions	NM_008337.1:95
Vcam1	1.89	1.49	-1.03	4.8	0.332	1	Adhesion, CD molecules, Leukocyte Functions, T-Cell Functions	NM_011693.2:1440
Slc7a11	2.05	1.65	-1.19	5.29	0.34	1	Transporter Functions	NM_011990.2:1700
Msr1	1.91	1.55	-1.13	4.95	0.344	1	CD molecules, Macrophage Functions, Transporter Functions	NM_001113326.1:555
Mill2	2.01	1.64	-1.2	5.22	0.344	1	NK Cell Functions, T-Cell Functions	NM_153760.2:22
Cd99	1.77	1.46	-1.09	4.62	0.349	1	CD molecules	NM_025584.2:716
Ccr3	1.68	1.53	-1.32	4.68	0.353	1	Cancer Progression, CD molecules, Chemokines & Receptors, Cytokines & Receptors, Inflammation, Innate, T-Cell Functions	NM_009914.4:664
Ncam1	2.01	1.68	-1.29	5.31	0.355	1	Adhesion, CD molecules, NK Cell Functions	NM_001113204.1:740
Ifit2	3.24	2.75	-2.15	8.62	0.36	1	Interferon	NM_008332.2:230
Jun	1.82	1.55	-1.21	4.85	0.361	1	Apoptosis, Pathogen Response	NM_010591.2:2212
Vwf	1.79	1.53	-1.21	4.78	0.362	1	Adhesion, Cancer Progression	NM_011708.3:6354
Cxcl9	1.92	1.68	-1.38	5.22	0.372	1	Adaptive, Chemokines & Receptors, Cytokines & Receptors, Inflammation, Innate	NM_008599.2:40
C8a	1.79	1.59	-1.33	4.91	0.378	1	Complement Pathway, Innate	NM_146148.2:1022
Il11ra1	1.64	1.48	-1.27	4.55	0.384	1	Cytokines & Receptors, Interleukins, NK Cell Functions	NM_010549.3:22
Mmp9	1.64	1.49	-1.29	4.57	0.386	1	Adhesion, Apoptosis, Cancer Progression	NM_013599.2:1570
Casp3	0.538	0.509	-0.459	1.54	0.401	1	Apoptosis, B-Cell Functions, Cell Cycle, T-Cell Functions	NM_009810.2:630
Thbs1	1.65	1.59	-1.48	4.77	0.411	1	Adaptive, Cell Cycle, Inflammation, Macrophage Functions	NM_011580.3:702
Tnfrsf18	1.59	1.61	-1.57	4.76	0.428	1	Apoptosis, TNF Superfamily	NM_009400.2:840
Ddx60	2.53	2.72	-2.81	7.87	0.45	1	Basic Cell Functions	NM_001081215.1:2965
Tnfaip3	2.72	3.2	-3.54	8.99	0.484	1	Apoptosis, B-Cell Functions, Inflammation, Innate	NM_009397.2:232
Fn1	2.71	3.4	-3.96	9.37	0.484	1	Adhesion, Apoptosis	NM_010233.1:2627
Cdh1	2.75	3.23	-3.59	9.08	0.485	1	Cancer Progression, CD molecules	NM_009864.2:1610
Cd33	-0.741	0.882	-2.47	0.987	0.489	1	Adhesion, CD molecules	NM_001111058.1:405
Il18r1	1.26	1.6	-1.88	4.4	0.49	1	CD molecules, Innate, T-Cell Functions	NM_001161842.1:620
C8g	1.88	2.3	-2.62	6.38	0.5	1	Complement Pathway, Innate, Transporter Functions	NM_027062.1:770
Tnfrsf17	2.93	3.61	-4.14	10	0.502	1	CD molecules, TNF Superfamily	NM_011608.1:140
Klra3	1.88	2.36	-2.75	6.51	0.51	1	NK Cell Functions	NM_010648.2:7
Il4	1.18	1.49	-1.74	4.11	0.511	1	Adaptive, B-Cell Functions, Chemokines & Receptors, Cytokines & Receptors, Inflammation, Innate, Interleukins, Macrophage Functions, T-Cell Functions, Transporter Functions	NM_021283.1:345
Amica1	2	2.59	-3.09	7.09	0.521	1	Adhesion, Transporter Functions	NM_001005421.4:1002
Csf3r	2.61	3.54	-4.32	9.55	0.537	1	Adhesion, CD molecules, Cytokines & Receptors	NM_001252651.1:1294
Klra1	2.59	3.58	-4.43	9.61	0.545	1	NK Cell Functions	NM_016659.3:105
Itgb3	1.63	2.32	-2.91	6.18	0.554	1	CD molecules, Leukocyte Functions, Macrophage Functions, Transporter Functions	NM_016780.2:2595
Prf1	0.972	1.54	-2.04	3.98	0.572	1		NM_011073.2:1350
Ikbkg	2.7	4.3	-5.73	11.1	0.594	1	B-Cell Functions, Innate	NM_178590.2:525
Ccl21a	2.06	3.49	-4.78	8.9	0.597	1	Chemokines & Receptors	NM_011124.4:170
Anxa1	2.09	3.48	-4.73	8.91	0.609	1	Cell Cycle, Inflammation, T-Cell Functions, Transporter Functions	NM_010730.2:400
Pnma1	1.49	2.56	-3.52	6.5	0.619	1	Adaptive, Adhesion, Inflammation	NM_027438.3:906
Snai1	1.69	3.09	-4.37	7.75	0.622	1	Cancer Progression	NM_011427.2:910
Cd63	1.34	2.33	-3.23	5.92	0.623	1	Adhesion, CD molecules	NM_001042580.1:220
Il9	1.71	3.31	-4.77	8.19	0.64	1	Adaptive, Cytokines & Receptors, Inflammation, Interleukins, T-Cell Functions	NM_008373.1:39
Ltk	1.98	3.68	-5.24	9.19	0.645	1	Apoptosis	NM_008523.2:788
Il17rb	1.75	3.49	-5.08	8.59	0.649	1	Cytokines & Receptors	NM_019583.3:1338
Klra2	1.42	2.73	-3.92	6.77	0.654	1	NK Cell Functions	NM_001170851.1:420
Igf2r	1.9	3.65	-5.25	9.05	0.654	1	Apoptosis, CD molecules, Transporter Functions	NM_010515.1:2585
Hamp	1.36	2.61	-3.76	6.47	0.655	1	Basic Cell Functions, Innate	NM_032541.1:202
Il12rb1	1.98	3.95	-5.76	9.72	0.666	1	CD molecules, Cytokines & Receptors, Interleukins, NK Cell Functions, T-Cell Functions	NM_008353.2:1088
Il1r1	2.36	4.95	-7.34	12.1	0.681	1	Adaptive, CD molecules, Cytokines & Receptors, Inflammation, Innate, Interleukins, T-Cell Functions	NM_001123382.1:820
Yy1	1.8	3.9	-5.83	9.43	0.69	1	T-Cell Functions	NM_009537.3:760
Pin1	1.26	2.77	-4.16	6.69	0.693	1	Cell Cycle, Cytokines & Receptors, Innate	NM_023371.3:2480
F12	-0.418	0.94	-2.26	1.42	0.7	1	Basic Cell Functions, Innate	NM_021489.2:405
Atg10	2.63	5.92	-8.98	14.2	0.7	1	Transporter Functions	NM_025770.3:46
Klra6	1.19	2.73	-4.16	6.54	0.705	1	Adhesion, NK Cell Functions	NM_008464.2:880
Txk	0.988	2.27	-3.45	5.43	0.706	1	Adaptive, Cytokines & Receptors, Interleukins, T-Cell Functions	NM_001122754.1:835
Emr1	1.14	2.72	-4.2	6.47	0.717	1	Basic Cell Functions	NM_010130.1:995
Ccl9	1.19	2.88	-4.46	6.85	0.72	1	Chemokines & Receptors, Cytokines & Receptors	NM_011338.2:1125
Ifnl2	1.24	3.18	-5	7.48	0.722	1	Interferon	NM_001024673.2:72
Tnfrsf14	2.44	6.23	-9.77	14.7	0.733	1	CD molecules, T-Cell Functions, TNF Superfamily	NM_178931.2:625
Epsti1	1.22	3.32	-5.28	7.72	0.738	1	Basic Cell Functions	NM_029495.2:26
Ccl27a	1.93	5.19	-8.24	12.1	0.745	1	Cytokines & Receptors	NM_001048179.1:265
Cfd	1.67	4.77	-7.68	11	0.76	1	Complement Pathway, Innate	NM_013459.1:526
Cd36	1.14	3.27	-5.26	7.54	0.76	1	Cancer Progression, CD molecules, Innate, Transporter Functions	NM_007643.3:1520
Maf	1.33	4.42	-7.34	9.99	0.793	1	T-Cell Functions	NM_001025577.2:43
C6	0.865	2.93	-4.89	6.61	0.796	1	Apoptosis, Complement Pathway, Innate	NM_016704.2:170
Il17a	0.99	3.36	-5.6	7.58	0.796	1	Adaptive, Cytokines & Receptors, Inflammation, Interleukins, T-Cell Functions	NM_010552.3:205
Itgae	2.82	9.69	-16.2	21.8	0.798	1	Adhesion, CD molecules	NM_008399.1:775
Flt3	0.727	2.64	-4.44	5.89	0.809	1	B-Cell Functions, CD molecules, Cytokines & Receptors, T-Cell Functions	NM_010229.2:3302
Ticam1	0.756	2.78	-4.69	6.21	0.811	1	B-Cell Functions, Chemokines & Receptors, Inflammation, Innate, Interleukins, Pathogen Response, TLR, Transporter Functions	NM_174989.4:2159
Ifitm2	-1.09	4.5	-9.91	7.73	0.824	1	Innate, Interferon	NM_030694.1:87
Fcgr1	-0.829	3.47	-7.63	5.97	0.827	1	Antigen Processing, CD molecules, Innate, MHC, Transporter Functions	NM_010186.5:185
Itga2b	0.651	2.64	-4.52	5.82	0.828	1	Adhesion, CD molecules, Leukocyte Functions	NM_010575.2:461
Aicda	-1.47	6	-13.2	10.3	0.829	1	Basic Cell Functions	NM_009645.2:552
Icam4	-0.975	4.21	-9.23	7.28	0.832	1	Adhesion, CD molecules	NM_023892.2:540
Il21	-0.929	4.04	-8.85	6.99	0.833	1	B-Cell Functions, Cytokines & Receptors, Interleukins, NK Cell Functions, T-Cell Functions	NM_021782.2:1762
Cxcl2	0.866	3.62	-6.23	7.96	0.833	1	Adaptive, Chemokines & Receptors, Cytokines & Receptors, Inflammation, Innate, Leukocyte Functions	NM_009140.2:765
Il1rl1	2.61	11.1	-19.1	24.4	0.836	1	Chemokines & Receptors, Cytokines & Receptors, Inflammation, Innate, Interleukins, Macrophage Functions, Transporter Functions	NM_001025602.2:815
Klrc1	0.635	2.85	-4.96	6.23	0.845	1	CD molecules, NK Cell Functions	NM_001136068.1:68
Ltf	0.759	3.42	-5.95	7.47	0.845	1	Humoral, Transporter Functions	NM_008522.3:2545
Ccl2	-0.928	4.38	-9.52	7.66	0.846	1	Chemokines & Receptors, Cytokines & Receptors, Humoral, Inflammation, Innate, Interleukins, Macrophage Functions, NK Cell Functions, Pathogen Response, T-Cell Functions	NM_011333.3:415
Lif	-0.938	4.7	-10.1	8.27	0.854	1	Cytokines & Receptors	NM_008501.2:3435
Ly96	1.19	5.77	-10.1	12.5	0.855	1	Humoral, Inflammation, Innate, Pathogen Response	NM_001159711.1:64
Ifna1	-1.09	5.48	-11.8	9.66	0.855	1	Cytokines & Receptors, Innate, Interferon	NM_010502.2:30
Ebi3	-0.746	3.77	-8.13	6.64	0.856	1	Cytokines & Receptors, Humoral, Interleukins	NM_015766.2:1015
Tirap	1.28	6.31	-11.1	13.7	0.858	1	B-Cell Functions, Chemokines & Receptors, Inflammation, Innate, Interleukins, TLR	NM_001177846.1:254
Il7r	0.831	4.13	-7.26	8.92	0.859	1	B-Cell Functions, CD molecules, Cytokines & Receptors, T-Cell Functions	NM_008372.3:1020
Il17f	-0.8	4.15	-8.94	7.34	0.859	1	Cytokines & Receptors, Inflammation, Interleukins, Macrophage Functions	NM_145856.2:625
Nefl	-0.796	4.15	-8.92	7.33	0.86	1	Apoptosis, Transporter Functions	NM_010910.1:1303
Ifna2	0.708	3.91	-6.96	8.38	0.868	1	Adaptive, Cytokines & Receptors, Innate, Interferon	NM_010503.2:89
Fpr2	-0.816	4.54	-9.72	8.09	0.869	1	Adaptive, Basic Cell Functions, Inflammation	NM_008039.2:1015
Cdkn1a	-0.694	3.87	-8.28	6.89	0.869	1	B-Cell Functions, Cancer Progression, Cell Cycle, Senescence	NM_007669.4:1670
Igll1	-0.774	4.33	-9.27	7.72	0.87	1	CD molecules	NM_001190325.1:690
Ccl6	-0.779	4.63	-9.85	8.29	0.877	1	Chemokines & Receptors, Cytokines & Receptors	NM_009139.2:825
Il2ra	1.64	9.42	-16.8	20.1	0.878	1	Adaptive, B-Cell Functions, CD molecules, Inflammation, T-Cell Functions	NM_008367.2:325
Ccr1	-0.64	3.86	-8.21	6.93	0.879	1	Adaptive, CD molecules, Chemokines & Receptors, Cytokines & Receptors, Dendritic Cell Functions, Inflammation, Innate, Leukocyte Functions, Transporter Functions	NM_009912.4:1526
Sh2d1b1	-0.801	4.84	-10.3	8.69	0.879	1	Interferon, NK Cell Functions	NM_012009.4:973
Mefv	-0.697	4.25	-9.03	7.63	0.88	1	Inflammation, Innate	NM_001161790.1:928
Rag1	-0.737	4.5	-9.55	8.08	0.88	1	Adaptive, B-Cell Functions, Dendritic Cell Functions, T-Cell Functions	NM_009019.2:1945
Cd160	-0.678	4.15	-8.82	7.46	0.881	1	CD molecules, MHC	NM_001163496.1:416
Cd7	-0.685	4.24	-9	7.63	0.882	1	CD molecules, NK Cell Functions	NM_009854.1:234
Il1b	-0.673	4.2	-8.9	7.55	0.883	1	Adaptive, Chemokines & Receptors, Humoral, Inflammation, Innate, Interleukins, Macrophage Functions, Pathogen Response, T-Cell Functions, Transporter Functions	NM_008361.3:1120
Cmklr1	-0.745	4.66	-9.87	8.38	0.883	1	Chemokines & Receptors, Interleukins, Macrophage Functions	NM_008153.3:445
F13a1	0.601	3.78	-6.8	8	0.884	1	Basic Cell Functions	NM_001166391.1:2790
Entpd1	0.567	3.65	-6.58	7.71	0.886	1	CD molecules	NM_009848.3:2062
Ikbke	0.794	5.14	-9.28	10.9	0.891	1	Apoptosis, Innate	NM_019777.3:618
Fas	-0.539	3.54	-7.48	6.4	0.893	1	B-Cell Functions, CD molecules, Inflammation, T-Cell Functions, TNF Superfamily , Transporter Functions	NM_007987.2:596
Plau	-0.628	4.4	-9.26	8	0.896	1	Adhesion, Senescence	NM_008873.2:1950
Sele	-0.499	3.51	-7.37	6.37	0.896	1	Adaptive, Cancer Progression, CD molecules, Inflammation, Interleukins, Leukocyte Functions	NM_011345.2:2575
Ccr4	-0.506	3.59	-7.54	6.53	0.897	1	Adaptive, CD molecules, Chemokines & Receptors, Inflammation, T-Cell Functions	NM_009916.2:394
Nod2	0.514	3.79	-6.91	7.94	0.901	1	Adaptive, Antigen Processing, Cytokines & Receptors, Humoral, Innate, Interleukins, Microglial Functions	NM_145857.2:1086
Ikzf2	0.464	3.5	-6.4	7.33	0.903	1	T-Cell Functions	NM_011770.4:7230
Ptgdr2	-0.549	4.14	-8.67	7.58	0.903	1	CD molecules	NM_009962.2:270
Tlr8	-0.633	4.79	-10	8.76	0.903	1	CD molecules, Inflammation, Innate, Interleukins, Pathogen Response, TLR	NM_133212.2:110
Prdm1	-0.642	4.89	-10.2	8.94	0.904	1	B-Cell Functions	NM_007548.3:1440
Egr2	0.518	3.96	-7.24	8.28	0.904	1		NM_010118.2:1785
Cd8b1	-0.532	4.1	-8.56	7.49	0.905	1	CD molecules, T-Cell Functions	NM_009858.2:1075
Ccr2	-0.581	4.68	-9.75	8.59	0.909	1	Adaptive, Cancer Progression, CD molecules, Chemokines & Receptors, Cytokines & Receptors, Dendritic Cell Functions, Humoral, Inflammation, Interleukins, Macrophage Functions, T-Cell Functions	NM_009915.2:2965
C1qa	0.388	3.22	-5.93	6.71	0.912	1	Complement Pathway, Innate	NM_007572.2:566
Ulbp1	-0.4	3.47	-7.21	6.41	0.916	1	Interferon, Macrophage Functions, NK Cell Functions	NM_029975.2:595
C1ra	-0.469	4.27	-8.85	7.91	0.919	1	Complement Pathway, Innate	NM_023143.3:1923
Ifna4	-0.46	4.2	-8.7	7.78	0.92	1	Cytokines & Receptors, Interferon	NM_010504.2:261
Cdk1	-0.34	3.18	-6.58	5.9	0.922	1	Apoptosis, Cell Cycle, Innate	NM_007659.3:2538
Timd4	-0.465	4.38	-9.05	8.12	0.922	1	Basic Cell Functions	NM_178759.4:236
Hc	0.405	3.69	-6.82	7.63	0.923	1	Chemokines & Receptors, Complement Pathway, Cytokines & Receptors, Inflammation, Innate, Leukocyte Functions, Macrophage Functions	NM_010406.1:1065
Ecsit	0.678	6.46	-12	13.3	0.926	1	Innate	NM_001253897.1:348
Ccr5	-0.397	3.94	-8.11	7.32	0.926	1	Adaptive, CD molecules, Chemokines & Receptors, Cytokines & Receptors, Dendritic Cell Functions, Macrophage Functions, T-Cell Functions, Transporter Functions	NM_009917.5:1340
Cd4	0.355	3.56	-6.61	7.32	0.927	1	Adaptive, B-Cell Functions, CD molecules, Innate, T-Cell Functions	NM_013488.2:950
Gfi1	-0.409	4.11	-8.46	7.64	0.927	1	Interleukins, T-Cell Functions, TLR	NM_010278.2:1875
Fut7	-0.457	4.67	-9.6	8.69	0.928	1	Leukocyte Functions, T-Cell Functions	NM_001177367.1:1151
Pparg	0.406	4.21	-7.84	8.65	0.932	1	Cytokines & Receptors, Inflammation, Innate, Macrophage Functions, Transporter Functions	NM_011146.1:1060
Clec7a	0.362	3.96	-7.39	8.12	0.933	1	Inflammation, Innate, Leukocyte Functions, Transporter Functions	NM_020008.2:1008
Gzmb	-0.408	4.57	-9.36	8.54	0.934	1	Apoptosis, T-Cell Functions	NM_013542.2:1020
Pdcd1	0.336	3.83	-7.17	7.85	0.936	1	Apoptosis, CD molecules, Humoral, T-Cell Functions	NM_008798.1:1134
Tnfsf15	-0.396	4.53	-9.27	8.48	0.936	1	Apoptosis, Cytokines & Receptors, TNF Superfamily	NM_177371.3:4695
Epcam	-0.339	3.89	-7.97	7.29	0.936	1	CD molecules	NM_008532.2:1550
Rorc	-0.294	3.39	-6.94	6.36	0.936	1	Adaptive, T-Cell Functions	NM_011281.2:648
Gbp2b	-0.366	4.4	-8.99	8.26	0.939	1	Basic Cell Functions	NM_010259.2:1808
Fcgr3	0.299	3.66	-6.88	7.48	0.94	1	Antigen Processing, CD molecules, MHC, Transporter Functions	NM_010188.5:1175
Cd14	-0.311	3.83	-7.81	7.19	0.94	1	CD molecules, Cytokines & Receptors, Inflammation, Innate, Pathogen Response, Transporter Functions	NM_009841.3:235
Tnfsf13	-0.241	3.13	-6.37	5.89	0.943	1	CD molecules, Cytokines & Receptors, TNF Superfamily	NM_023517.2:1443
Gpr44	-0.286	3.83	-7.79	7.22	0.945	1	T-Cell Functions	XM_006526695.1:358
Lbp	-0.233	3.05	-6.22	5.76	0.946	1	Chemokines & Receptors, Inflammation, Innate, Leukocyte Functions, Macrophage Functions, Transporter Functions	NM_008489.2:1015
Cma1	-0.309	4.22	-8.58	7.96	0.946	1	Adaptive, Cancer Progression, Inflammation, Interleukins, T-Cell Functions	NM_010780.2:860
Cxcr1	-0.261	3.79	-7.69	7.17	0.949	1	Adaptive, CD molecules, Chemokines & Receptors, Cytokines & Receptors, Dendritic Cell Functions, Inflammation, Interleukins	NM_178241.4:860
Tnfsf18	-0.249	3.99	-8.06	7.56	0.954	1	Cytokines & Receptors, T-Cell Functions, TNF Superfamily	NM_183391.3:1445
Hspb2	-0.271	4.54	-9.17	8.63	0.956	1	Cancer Progression	NM_024441.3:667
Saa1	-0.251	4.36	-8.79	8.29	0.958	1	Adhesion, Cytokines & Receptors, Innate, Macrophage Functions	NM_009117.3:351
Tal1	0.239	4.27	-8.13	8.61	0.959	1	Cell Cycle	NM_011527.2:2490
F2rl1	0.195	3.68	-7.02	7.41	0.961	1	Cytokines & Receptors, Inflammation, Innate, Leukocyte Functions	NM_007974.4:994
Clec4a2	0.187	3.6	-6.88	7.25	0.962	1	Innate	NM_001170332.1:923
Tnfrsf12a	-0.175	3.47	-6.97	6.62	0.963	1	Adhesion, Apoptosis, CD molecules, TNF Superfamily	NM_001161746.1:517
Il13	-0.19	4.07	-8.17	7.78	0.966	1	Adaptive, B-Cell Functions, Cytokines & Receptors, Inflammation, Interleukins, Macrophage Functions, T-Cell Functions, Transporter Functions	NM_008355.2:425
Ifnb1	-0.19	4.08	-8.19	7.82	0.966	1	Adaptive, Cytokines & Receptors, Humoral, Innate, Pathogen Response, T-Cell Functions	NM_010510.1:335
Klrg1	-0.146	3.29	-6.6	6.31	0.967	1	Innate	NM_016970.1:825
Tnfrsf11b	-0.202	4.58	-9.18	8.78	0.968	1	Apoptosis, TNF Superfamily	NM_008764.3:35
Cd28	-0.152	3.48	-6.98	6.68	0.968	1	Adaptive, B-Cell Functions, CD molecules, Humoral, Inflammation, Interleukins, T-Cell Functions	NM_007642.4:3304
Tlr5	-0.135	3.22	-6.45	6.19	0.969	1	Inflammation, Innate, Interleukins, TLR	NM_016928.2:560
Il18rap	-0.181	4.38	-8.77	8.41	0.97	1	CD molecules, Cytokines & Receptors, Innate, Interleukins, T-Cell Functions	NM_010553.2:2055
Cxcl5	0.137	3.65	-7.02	7.29	0.972	1	Chemokines & Receptors, Cytokines & Receptors, Inflammation, Leukocyte Functions	NM_009141.2:565
Il7	-0.126	3.4	-6.79	6.54	0.973	1	B-Cell Functions, Cytokines & Receptors, Humoral, Interleukins, T-Cell Functions	NM_008371.2:1055
Gata3	-0.139	3.83	-7.65	7.37	0.973	1	Adaptive, T-Cell Functions	NM_008091.3:1943
Cx3cr1	-0.131	3.66	-7.31	7.05	0.974	1	Chemokines & Receptors, Cytokines & Receptors, Macrophage Functions, Microglial Functions	NM_009987.3:2696
Cd5	0.452	13.2	-25.3	26.2	0.976	1	Apoptosis, CD molecules, T-Cell Functions	NM_007650.3:1395
Tnfsf13b	-0.135	4.2	-8.36	8.09	0.976	1	B-Cell Functions, CD molecules, Cytokines & Receptors, T-Cell Functions, TNF Superfamily	NM_033622.1:225
Cd3d	-0.0767	2.69	-5.34	5.19	0.98	1	CD molecules, T-Cell Functions	NM_013487.2:289
Il10	-0.0993	4.06	-8.07	7.87	0.982	1	Adaptive, B-Cell Functions, Cytokines & Receptors, Dendritic Cell Functions, Humoral, Inflammation, Interleukins, MHC, Pathogen Response, T-Cell Functions	NM_010548.1:985
C1s1	-0.0892	4.03	-7.99	7.81	0.984	1	Complement Pathway, Innate	NM_144938.2:2490
Cxcr3	0.087	3.99	-7.74	7.91	0.984	1	Adaptive, CD molecules, Chemokines & Receptors, Cytokines & Receptors, Innate, T-Cell Functions	NM_009910.2:605
Ifitm1	-0.0849	4.62	-9.14	8.97	0.987	1	CD molecules, Innate, Interferon	NM_001112715.1:412
Eomes	0.0651	3.85	-7.48	7.61	0.988	1	Interferon, T-Cell Functions	NM_010136.2:2665
Creb5	-0.0632	4.15	-8.19	8.06	0.989	1	Adaptive, Inflammation	NM_172728.2:2415
Cd44	-0.0496	3.33	-6.58	6.48	0.989	1	Cancer Progression, Cytokines & Receptors, Transporter Functions	NM_009851.2:112
Spp1	-0.0494	3.35	-6.61	6.51	0.989	1	Adhesion, Apoptosis, Cytokines & Receptors, T-Cell Functions	NM_009263.3:420
Cxcl13	0.0527	3.91	-7.6	7.71	0.99	1	Adaptive, B-Cell Functions, Chemokines & Receptors, Cytokines & Receptors, Humoral, Inflammation, T-Cell Functions	NM_018866.2:551
Il25	-0.05	4.2	-8.28	8.18	0.991	1	Adaptive, Cytokines & Receptors, Inflammation, Interleukins, T-Cell Functions	NM_080729.2:649
Ccr9	-0.029	4.19	-8.25	8.19	0.995	1	CD molecules, Chemokines & Receptors, Cytokines & Receptors, Innate	NM_009913.6:820
Ccl22	0.0137	3.98	-7.79	7.82	0.997	1	Chemokines & Receptors, Cytokines & Receptors, Humoral, Inflammation	NM_009137.2:1096
S100b	0.00928	3.72	-7.28	7.3	0.998	1	Apoptosis, Cytokines & Receptors, Innate	NM_009115.3:1090
Ifi44l	-0.00957	4.33	-8.49	8.47	0.998	1	Interferon	NM_031367.1:1410
Klrb1c	-0.00859	4.26	-8.37	8.35	0.999	1	NK Cell Functions	NM_008527.2:47
Tie1	-0.00508	3.25	-6.37	6.36	0.999	1	Cancer Progression	NM_011587.2:2715
